# Supplementary material for: 3-(4-Fluoro­phen­yl)-6-meth­oxy-2-(4-pyrid­yl)quinoxaline
Source: Acta Crystallogr Sect E Struct Rep Online. 2009 Jun 20;65(Pt 7):o1626. doi: 10.1107/S1600536809022119 (PMC2969274; doi:10.1107/S1600536809022119)
Supplement: Supplementary file 1 [file e-65-o1626-sup1.cif]

##############################################################################
###                                                                        ###
###        Electronic paper (Acta Crystallographica Section E)             ###
###                                                                        ###
##############################################################################
#                                                                            #
# This CIF contains the data in a paper accepted for publication in Acta     #
# Crystallographica Section E. It conforms to the requirements of Notes      #
# for Authors for Section E, and has been peer reviewed under the auspices   #
# of the IUCr Commission on Journals.                                        #
#                                                                            #
# Full details of the Crystallographic Information File format               #
# are given in the paper "The Crystallographic Information File (CIF):       #
# a New Standard Archive File for Crystallography" by S. R. Hall, F. H.      #
# Allen and I. D. Brown [Acta Cryst. (1991), A47, 655-685].                  #
#                                                                            #
# The current version of the core CIF dictionary is obtainable from          #
# ftp://ftp.iucr.org/pub/cif_core.dic. The current version number is 2.4.    #
#                                                                            #
# Software is freely available for graphical display of the structure(s) in  #
# this CIF.  For information consult the CIF home page http://www.iucr.org/  #
# cif/home.html                                                              #
#                                                                            #
# This file may be used for bona fide research purposes within the           #
# scientific community so long as proper attribution is given to the journal # 
# article from which it was obtained.                                        #
#                                                                            #
##############################################################################
                                             
data_I
_audit_creation_method     SHELXL-97
_chemical_name_systematic
;
3-(4-Fluorophenyl)-6-methoxy-2-(4-pyridyl)quinoxaline
;
_chemical_name_common     ?
_chemical_formula_moiety     'C20 H14 F N3 O'
_chemical_formula_sum     'C20 H14 F N3 O'
_chemical_formula_iupac     'C20 H14 F N3 O'
_chemical_formula_weight     331.34
_chemical_melting_point     ?
_symmetry_cell_setting     orthorhombic
_symmetry_space_group_name_H-M     'P b c a'
_symmetry_space_group_name_Hall     '-P 2ac 2ab'
loop_
    _symmetry_equiv_pos_as_xyz
    'x, y, z'
    '-x+1/2, -y, z+1/2'
    'x+1/2, -y+1/2, -z'
    '-x, y+1/2, -z+1/2'
    '-x, -y, -z'
    'x-1/2, y, -z-1/2'
    '-x-1/2, y-1/2, z'
    'x, -y-1/2, z-1/2'
_cell_length_a     7.3886(4)
_cell_length_b     12.2071(8)
_cell_length_c     34.562(6)
_cell_angle_alpha     90.00
_cell_angle_beta     90.00
_cell_angle_gamma     90.00
_cell_volume     3117.3(6)
_cell_formula_units_Z     8
_cell_measurement_reflns_used     25
_cell_measurement_theta_min     61
_cell_measurement_theta_max     69
_cell_measurement_temperature     193(2)
_exptl_crystal_description     plate
_exptl_crystal_colour     colourless
_exptl_crystal_size_max     0.45
_exptl_crystal_size_mid     0.22
_exptl_crystal_size_min     0.13
_exptl_crystal_density_diffrn     1.412
_exptl_crystal_density_meas     ?
_exptl_crystal_density_method     'not measured'
_exptl_crystal_F_000     1376
_exptl_absorpt_coefficient_mu     0.803
_exptl_absorpt_correction_type     none
_diffrn_ambient_temperature     193(2)
_diffrn_radiation_type     CuK\a
_diffrn_radiation_wavelength     1.54178
_diffrn_radiation_source     'FR571 rotating anode'
_diffrn_radiation_monochromator     graphite
_diffrn_measurement_device_type     'Enraf--Nonius CAD-4'
_diffrn_measurement_device     '\k-geometry diffractometer'
_diffrn_measurement_method     \w/2\q
_diffrn_detector_area_resol_mean     ?
_diffrn_reflns_number     2950
_diffrn_reflns_av_R_equivalents     0.0000
_diffrn_reflns_av_sigmaI/netI     0.0273
_diffrn_reflns_theta_min     2.56
_diffrn_reflns_theta_max     70.07
_diffrn_reflns_theta_full     70.07
_diffrn_measured_fraction_theta_max     0.998
_diffrn_measured_fraction_theta_full     0.998
_diffrn_reflns_limit_h_min     0
_diffrn_reflns_limit_h_max     8
_diffrn_reflns_limit_k_min     0
_diffrn_reflns_limit_k_max     14
_diffrn_reflns_limit_l_min     0
_diffrn_reflns_limit_l_max     42
_diffrn_standards_number     3
_diffrn_standards_interval_count     ?
_diffrn_standards_interval_time     60
_diffrn_standards_decay_%     2
_refine_special_details
;
Refinement of <i>F</i>^2^ against ALL reflections. The weighted <i>R</i>-factor
<i>wR</i> and goodness of fit <i>S</i> are based on <i>F</i>^2^, conventional
<i>R</i>-factors <i>R</i> are based on <i>F</i>, with <i>F</i> set to zero for
negative <i>F</i>^2^. The threshold expression of <i>F</i>^2^ >
\s(<i>F</i>^2^) is used only for calculating <i>R</i>-factors(gt) <i>etc</i>.
and is not relevant to the choice of reflections for refinement.
<i>R</i>-factors based on <i>F</i>^2^ are statistically about twice as large
as those based on <i>F</i>, and <i>R</i>- factors based on ALL data will be
even larger.
;
_reflns_number_total     2950
_reflns_number_gt     2542
_reflns_threshold_expression     I>2\s(I)
_refine_ls_structure_factor_coef     Fsqd
_refine_ls_matrix_type     full
_refine_ls_R_factor_all     0.0521
_refine_ls_R_factor_gt     0.0436
_refine_ls_wR_factor_ref     0.1236
_refine_ls_wR_factor_obs     0.1155
_refine_ls_goodness_of_fit_ref     1.046
_refine_ls_restrained_S_all     1.046
_refine_ls_number_reflns     2950
_refine_ls_number_parameters     228
_refine_ls_number_restraints     0
_refine_ls_hydrogen_treatment     constr
_refine_ls_weighting_scheme     calc
_refine_ls_weighting_details
               'w=1/[\s^2^(Fo^2^)+(0.063P)^2^+1.8096P] where P=(Fo^2^+2Fc^2^)/3'
_atom_sites_solution_hydrogens     geom
_atom_sites_solution_primary     direct
_atom_sites_solution_secondary     difmap
_refine_ls_shift/su_max     0.000
_refine_ls_shift/su_mean     0.000
_refine_diff_density_max     0.324
_refine_diff_density_min     -0.239
_refine_ls_extinction_method     'SHELXL97 (Sheldrick, 2008)'
_refine_ls_extinction_coef     0.0024(2)
_refine_ls_extinction_expression
                                  'Fc^*^=kFc[1+0.001xFc^2^\l^3^/sin(2\q)]^-1/4^'
loop_
    _atom_type_symbol
    _atom_type_description
    _atom_type_scat_dispersion_real
    _atom_type_scat_dispersion_imag
    _atom_type_scat_source
    'C' 'C' 0.0181 0.0091
                         'International Tables Vol C Tables 4.2.6.8 and 6.1.1.4'
    'H' 'H' 0.0000 0.0000
                         'International Tables Vol C Tables 4.2.6.8 and 6.1.1.4'
    'N' 'N' 0.0311 0.0180
                         'International Tables Vol C Tables 4.2.6.8 and 6.1.1.4'
    'O' 'O' 0.0492 0.0322
                         'International Tables Vol C Tables 4.2.6.8 and 6.1.1.4'
    'F' 'F' 0.0727 0.0534
                         'International Tables Vol C Tables 4.2.6.8 and 6.1.1.4'
_computing_data_collection     '<i>CAD-4 Software</i> (Enraf--Nonius, 1989)'
_computing_cell_refinement     '<i>CAD-4 Software</i> (Enraf--Nonius, 1989)'
_computing_data_reduction     'CORINC (Dr\"ager & Gattow, 1971)'
_computing_structure_solution     'SIR97 (Altomare <i>et al.</i>,  1999)'
_computing_structure_refinement     'SHELXL97 (Sheldrick, 2008)'
_computing_molecular_graphics     'PLATON (Spek, 2009)'
_computing_publication_material     'PLATON (Spek, 2009)'
loop_
    _atom_site_type_symbol
    _atom_site_label
    _atom_site_fract_x
    _atom_site_fract_y
    _atom_site_fract_z
    _atom_site_U_iso_or_equiv
    _atom_site_adp_type
    _atom_site_calc_flag
    _atom_site_refinement_flags
    _atom_site_occupancy
    _atom_site_disorder_assembly
    _atom_site_disorder_group
    C C1 0.0332(2) 0.08992(13) 0.65003(5) 0.0212(4) Uani d . 1 . .
    C C2 0.1240(2) -0.01069(13) 0.64015(5) 0.0234(4) Uani d . 1 . .
    N N3 0.1695(2) -0.08283(11) 0.66708(4) 0.0248(3) Uani d . 1 . .
    C C4 0.1415(2) -0.05500(14) 0.70477(5) 0.0241(4) Uani d . 1 . .
    C C5 0.1912(2) -0.12816(15) 0.73464(5) 0.0280(4) Uani d . 1 . .
    H H5 0.2383 -0.1984 0.7284 0.034 Uiso calc R 1 . .
    C C6 0.1717(3) -0.09798(15) 0.77228(5) 0.0290(4) Uani d . 1 . .
    H H6 0.2040 -0.1478 0.7922 0.035 Uiso calc R 1 . .
    C C7 0.1034(2) 0.00738(15) 0.78208(5) 0.0257(4) Uani d . 1 . .
    C C8 0.0529(2) 0.07962(14) 0.75376(5) 0.0253(4) Uani d . 1 . .
    H H8 0.0074 0.1499 0.7604 0.030 Uiso calc R 1 . .
    C C9 0.0691(2) 0.04866(14) 0.71462(5) 0.0224(4) Uani d . 1 . .
    N N10 0.01133(19) 0.11909(11) 0.68664(4) 0.0228(3) Uani d . 1 . .
    C C11 -0.0457(2) 0.16507(13) 0.62087(5) 0.0214(4) Uani d . 1 . .
    C C12 -0.0501(2) 0.27756(14) 0.62867(5) 0.0240(4) Uani d . 1 . .
    H H12 0.0020 0.3047 0.6519 0.029 Uiso calc R 1 . .
    C C13 -0.1297(3) 0.34958(14) 0.60292(5) 0.0277(4) Uani d . 1 . .
    H H13 -0.1341 0.4258 0.6084 0.033 Uiso calc R 1 . .
    C C14 -0.2026(2) 0.30841(15) 0.56913(5) 0.0277(4) Uani d . 1 . .
    C C15 -0.2047(3) 0.19825(15) 0.56049(5) 0.0286(4) Uani d . 1 . .
    H H15 -0.2590 0.1720 0.5374 0.034 Uiso calc R 1 . .
    C C16 -0.1249(2) 0.12698(14) 0.58669(5) 0.0258(4) Uani d . 1 . .
    H H16 -0.1240 0.0507 0.5813 0.031 Uiso calc R 1 . .
    F F17 -0.27461(17) 0.37943(9) 0.54317(3) 0.0401(3) Uani d . 1 . .
    C C18 0.1841(2) -0.03833(14) 0.60030(5) 0.0239(4) Uani d . 1 . .
    C C19 0.1592(3) -0.14261(14) 0.58520(5) 0.0286(4) Uani d . 1 . .
    H H19 0.0981 -0.1973 0.5998 0.034 Uiso calc R 1 . .
    C C20 0.2249(3) -0.16553(15) 0.54863(5) 0.0340(4) Uani d . 1 . .
    H H20 0.2038 -0.2367 0.5385 0.041 Uiso calc R 1 . .
    N N21 0.3161(2) -0.09438(13) 0.52658(5) 0.0344(4) Uani d . 1 . .
    C C22 0.3408(3) 0.00561(15) 0.54154(5) 0.0317(4) Uani d . 1 . .
    H H22 0.4053 0.0580 0.5266 0.038 Uiso calc R 1 . .
    C C23 0.2776(2) 0.03680(14) 0.57757(5) 0.0272(4) Uani d . 1 . .
    H H23 0.2979 0.1091 0.5867 0.033 Uiso calc R 1 . .
    O O24 0.09436(18) 0.02718(11) 0.82084(3) 0.0324(3) Uani d . 1 . .
    C C25 0.0370(3) 0.13400(17) 0.83218(6) 0.0356(5) Uani d . 1 . .
    H H25A 0.1183 0.1888 0.8209 0.053 Uiso calc R 1 . .
    H H25B 0.0400 0.1398 0.8605 0.053 Uiso calc R 1 . .
    H H25C -0.0866 0.1468 0.8230 0.053 Uiso calc R 1 . .
loop_
    _atom_site_aniso_label
    _atom_site_aniso_U_11
    _atom_site_aniso_U_22
    _atom_site_aniso_U_33
    _atom_site_aniso_U_12
    _atom_site_aniso_U_13
    _atom_site_aniso_U_23
    C1 0.0199(8) 0.0226(8) 0.0211(8) -0.0022(6) 0.0009(6) -0.0003(6)
    C2 0.0229(8) 0.0223(8) 0.0248(8) -0.0015(7) 0.0009(7) 0.0012(6)
    N3 0.0253(7) 0.0243(7) 0.0249(7) 0.0000(6) 0.0026(6) 0.0024(6)
    C4 0.0201(8) 0.0264(8) 0.0259(8) -0.0007(7) 0.0018(6) 0.0031(7)
    C5 0.0270(9) 0.0260(8) 0.0311(9) 0.0018(7) 0.0026(7) 0.0058(7)
    C6 0.0267(9) 0.0313(9) 0.0289(9) 0.0013(8) -0.0004(7) 0.0100(7)
    C7 0.0207(8) 0.0355(10) 0.0209(8) -0.0039(7) 0.0012(7) 0.0049(7)
    C8 0.0237(8) 0.0265(8) 0.0257(8) -0.0004(7) 0.0014(7) 0.0011(7)
    C9 0.0184(8) 0.0254(8) 0.0234(8) -0.0022(7) 0.0004(6) 0.0038(7)
    N10 0.0225(7) 0.0237(7) 0.0221(7) -0.0001(6) 0.0002(6) 0.0013(6)
    C11 0.0195(8) 0.0225(8) 0.0220(8) -0.0002(6) 0.0024(6) -0.0002(6)
    C12 0.0225(8) 0.0248(8) 0.0246(8) -0.0003(6) 0.0000(7) -0.0019(7)
    C13 0.0293(9) 0.0226(8) 0.0312(9) 0.0019(7) 0.0014(7) -0.0001(7)
    C14 0.0258(9) 0.0310(9) 0.0263(9) 0.0045(7) -0.0004(7) 0.0068(7)
    C15 0.0283(10) 0.0354(9) 0.0221(8) 0.0011(8) -0.0029(7) -0.0020(7)
    C16 0.0258(9) 0.0245(8) 0.0272(8) -0.0004(7) 0.0006(7) -0.0031(7)
    F17 0.0459(7) 0.0397(6) 0.0347(6) 0.0119(5) -0.0078(5) 0.0092(5)
    C18 0.0219(8) 0.0235(8) 0.0262(9) 0.0030(7) -0.0012(7) 0.0001(7)
    C19 0.0318(10) 0.0241(9) 0.0300(9) -0.0010(7) 0.0004(8) 0.0014(7)
    C20 0.0444(12) 0.0253(9) 0.0323(9) -0.0019(8) -0.0002(9) -0.0058(8)
    N21 0.0429(10) 0.0319(8) 0.0284(8) 0.0021(7) 0.0025(7) -0.0039(7)
    C22 0.0369(11) 0.0293(9) 0.0288(9) -0.0010(8) 0.0053(8) 0.0017(7)
    C23 0.0303(9) 0.0228(8) 0.0284(9) -0.0008(7) 0.0011(7) -0.0022(7)
    O24 0.0350(7) 0.0406(8) 0.0216(6) 0.0003(6) -0.0003(5) 0.0052(5)
    C25 0.0353(11) 0.0436(11) 0.0279(9) 0.0009(9) 0.0001(8) -0.0011(8)
_geom_special_details
;
All e.s.d.'s (except the e.s.d. in the dihedral angle between two l.s. planes)
are estimated using the full covariance matrix. The cell e.s.d.'s are taken
into account individually in the estimation of e.s.d.'s in distances, angles
and torsion angles; correlations between e.s.d.'s in cell parameters are only
used when they are defined by crystal symmetry. An approximate (isotropic)
treatment of cell e.s.d.'s is used for estimating e.s.d.'s involving l.s.
planes.
;
loop_
    _geom_bond_atom_site_label_1
    _geom_bond_atom_site_label_2
    _geom_bond_site_symmetry_2
    _geom_bond_distance
    _geom_bond_publ_flag
    C1 N10 . 1.324(2) ?
    C1 C2 . 1.440(2) ?
    C1 C11 . 1.482(2) ?
    C2 N3 . 1.325(2) ?
    C2 C18 . 1.486(2) ?
    N3 C4 . 1.362(2) ?
    C4 C5 . 1.414(2) ?
    C4 C9 . 1.416(2) ?
    C5 C6 . 1.360(3) ?
    C5 H5 . 0.9500 ?
    C6 C7 . 1.423(3) ?
    C6 H6 . 0.9500 ?
    C7 O24 . 1.363(2) ?
    C7 C8 . 1.369(2) ?
    C8 C9 . 1.410(2) ?
    C8 H8 . 0.9500 ?
    C9 N10 . 1.363(2) ?
    C11 C16 . 1.398(2) ?
    C11 C12 . 1.400(2) ?
    C12 C13 . 1.382(2) ?
    C12 H12 . 0.9500 ?
    C13 C14 . 1.381(3) ?
    C13 H13 . 0.9500 ?
    C14 F17 . 1.356(2) ?
    C14 C15 . 1.378(3) ?
    C15 C16 . 1.387(2) ?
    C15 H15 . 0.9500 ?
    C16 H16 . 0.9500 ?
    C18 C19 . 1.388(2) ?
    C18 C23 . 1.391(2) ?
    C19 C20 . 1.382(3) ?
    C19 H19 . 0.9500 ?
    C20 N21 . 1.338(3) ?
    C20 H20 . 0.9500 ?
    N21 C22 . 1.338(2) ?
    C22 C23 . 1.384(3) ?
    C22 H22 . 0.9500 ?
    C23 H23 . 0.9500 ?
    O24 C25 . 1.426(2) ?
    C25 H25A . 0.9800 ?
    C25 H25B . 0.9800 ?
    C25 H25C . 0.9800 ?
loop_
    _geom_angle_atom_site_label_1
    _geom_angle_atom_site_label_2
    _geom_angle_atom_site_label_3
    _geom_angle_site_symmetry_1
    _geom_angle_site_symmetry_3
    _geom_angle
    _geom_angle_publ_flag
    N10 C1 C2 . . 120.82(15) ?
    N10 C1 C11 . . 115.80(15) ?
    C2 C1 C11 . . 123.35(15) ?
    N3 C2 C1 . . 121.23(15) ?
    N3 C2 C18 . . 115.13(15) ?
    C1 C2 C18 . . 123.52(15) ?
    C2 N3 C4 . . 117.89(15) ?
    N3 C4 C5 . . 120.10(16) ?
    N3 C4 C9 . . 120.69(15) ?
    C5 C4 C9 . . 119.16(16) ?
    C6 C5 C4 . . 120.00(17) ?
    C6 C5 H5 . . 120.0 ?
    C4 C5 H5 . . 120.0 ?
    C5 C6 C7 . . 120.69(16) ?
    C5 C6 H6 . . 119.7 ?
    C7 C6 H6 . . 119.7 ?
    O24 C7 C8 . . 125.10(17) ?
    O24 C7 C6 . . 114.32(15) ?
    C8 C7 C6 . . 120.58(16) ?
    C7 C8 C9 . . 119.36(16) ?
    C7 C8 H8 . . 120.3 ?
    C9 C8 H8 . . 120.3 ?
    N10 C9 C8 . . 119.04(15) ?
    N10 C9 C4 . . 120.78(15) ?
    C8 C9 C4 . . 120.17(15) ?
    C1 N10 C9 . . 118.06(15) ?
    C16 C11 C12 . . 118.64(16) ?
    C16 C11 C1 . . 122.23(15) ?
    C12 C11 C1 . . 119.03(15) ?
    C13 C12 C11 . . 120.66(16) ?
    C13 C12 H12 . . 119.7 ?
    C11 C12 H12 . . 119.7 ?
    C14 C13 C12 . . 118.61(16) ?
    C14 C13 H13 . . 120.7 ?
    C12 C13 H13 . . 120.7 ?
    F17 C14 C15 . . 118.43(16) ?
    F17 C14 C13 . . 118.67(16) ?
    C15 C14 C13 . . 122.89(16) ?
    C14 C15 C16 . . 117.77(17) ?
    C14 C15 H15 . . 121.1 ?
    C16 C15 H15 . . 121.1 ?
    C15 C16 C11 . . 121.39(16) ?
    C15 C16 H16 . . 119.3 ?
    C11 C16 H16 . . 119.3 ?
    C19 C18 C23 . . 117.26(16) ?
    C19 C18 C2 . . 121.15(16) ?
    C23 C18 C2 . . 121.47(15) ?
    C20 C19 C18 . . 118.88(17) ?
    C20 C19 H19 . . 120.6 ?
    C18 C19 H19 . . 120.6 ?
    N21 C20 C19 . . 124.49(17) ?
    N21 C20 H20 . . 117.8 ?
    C19 C20 H20 . . 117.8 ?
    C20 N21 C22 . . 116.18(16) ?
    N21 C22 C23 . . 123.54(17) ?
    N21 C22 H22 . . 118.2 ?
    C23 C22 H22 . . 118.2 ?
    C22 C23 C18 . . 119.64(16) ?
    C22 C23 H23 . . 120.2 ?
    C18 C23 H23 . . 120.2 ?
    C7 O24 C25 . . 116.56(14) ?
    O24 C25 H25A . . 109.5 ?
    O24 C25 H25B . . 109.5 ?
    H25A C25 H25B . . 109.5 ?
    O24 C25 H25C . . 109.5 ?
    H25A C25 H25C . . 109.5 ?
    H25B C25 H25C . . 109.5 ?
loop_
    _geom_torsion_atom_site_label_1
    _geom_torsion_atom_site_label_2
    _geom_torsion_atom_site_label_3
    _geom_torsion_atom_site_label_4
    _geom_torsion_site_symmetry_1
    _geom_torsion_site_symmetry_2
    _geom_torsion_site_symmetry_3
    _geom_torsion_site_symmetry_4
    _geom_torsion
    _geom_torsion_publ_flag
    N10 C1 C2 N3 . . . . 7.9(3) ?
    C11 C1 C2 N3 . . . . -170.22(16) ?
    N10 C1 C2 C18 . . . . -167.94(16) ?
    C11 C1 C2 C18 . . . . 13.9(3) ?
    C1 C2 N3 C4 . . . . -5.4(2) ?
    C18 C2 N3 C4 . . . . 170.78(15) ?
    C2 N3 C4 C5 . . . . -178.67(16) ?
    C2 N3 C4 C9 . . . . -1.1(2) ?
    N3 C4 C5 C6 . . . . 176.67(16) ?
    C9 C4 C5 C6 . . . . -1.0(3) ?
    C4 C5 C6 C7 . . . . -0.7(3) ?
    C5 C6 C7 O24 . . . . -178.82(16) ?
    C5 C6 C7 C8 . . . . 1.2(3) ?
    O24 C7 C8 C9 . . . . -179.94(15) ?
    C6 C7 C8 C9 . . . . 0.0(3) ?
    C7 C8 C9 N10 . . . . 177.21(16) ?
    C7 C8 C9 C4 . . . . -1.7(3) ?
    N3 C4 C9 N10 . . . . 5.7(3) ?
    C5 C4 C9 N10 . . . . -176.72(16) ?
    N3 C4 C9 C8 . . . . -175.42(15) ?
    C5 C4 C9 C8 . . . . 2.2(3) ?
    C2 C1 N10 C9 . . . . -3.2(2) ?
    C11 C1 N10 C9 . . . . 175.05(14) ?
    C8 C9 N10 C1 . . . . 177.83(15) ?
    C4 C9 N10 C1 . . . . -3.2(2) ?
    N10 C1 C11 C16 . . . . -143.69(17) ?
    C2 C1 C11 C16 . . . . 34.5(2) ?
    N10 C1 C11 C12 . . . . 32.8(2) ?
    C2 C1 C11 C12 . . . . -149.01(16) ?
    C16 C11 C12 C13 . . . . -0.6(3) ?
    C1 C11 C12 C13 . . . . -177.19(16) ?
    C11 C12 C13 C14 . . . . -0.8(3) ?
    C12 C13 C14 F17 . . . . -177.56(16) ?
    C12 C13 C14 C15 . . . . 2.1(3) ?
    F17 C14 C15 C16 . . . . 177.79(16) ?
    C13 C14 C15 C16 . . . . -1.9(3) ?
    C14 C15 C16 C11 . . . . 0.4(3) ?
    C12 C11 C16 C15 . . . . 0.8(3) ?
    C1 C11 C16 C15 . . . . 177.30(16) ?
    N3 C2 C18 C19 . . . . 46.7(2) ?
    C1 C2 C18 C19 . . . . -137.24(18) ?
    N3 C2 C18 C23 . . . . -129.12(18) ?
    C1 C2 C18 C23 . . . . 47.0(3) ?
    C23 C18 C19 C20 . . . . -1.1(3) ?
    C2 C18 C19 C20 . . . . -177.09(17) ?
    C18 C19 C20 N21 . . . . 1.7(3) ?
    C19 C20 N21 C22 . . . . -1.0(3) ?
    C20 N21 C22 C23 . . . . -0.1(3) ?
    N21 C22 C23 C18 . . . . 0.6(3) ?
    C19 C18 C23 C22 . . . . 0.1(3) ?
    C2 C18 C23 C22 . . . . 176.04(17) ?
    C8 C7 O24 C25 . . . . -3.7(3) ?
    C6 C7 O24 C25 . . . . 176.37(16) ?
loop_
    _geom_hbond_atom_site_label_D
    _geom_hbond_atom_site_label_H
    _geom_hbond_atom_site_label_A
    _geom_hbond_site_symmetry_A
    _geom_hbond_distance_DH
    _geom_hbond_distance_HA
    _geom_hbond_distance_DA
    _geom_hbond_angle_DHA
    _geom_hbond_publ_flag
    C15 H15 N21 5_556 0.95 2.44 3.368(3) 165 yes
data_global
_journal_date_recd_electronic     2009-05-13
_journal_date_accepted     2009-06-10
_journal_name_full     'Acta Crystallographica, Section E'
_journal_year     2009
_journal_volume     65
_journal_issue      7
_journal_page_first     o1626
_journal_page_last     o1626
_journal_paper_category     QO
_journal_coeditor_code     SI2176
_publ_contact_author_name     'Laufer, Stefan'
_publ_contact_author_address
;
Institute of Pharmacy
Department of Pharmaceutical and Medicinal Chemistry
Eberhard-Karls-University T\"ubingen
Auf der Morgenstelle 8
72076 T\"ubingen
Germany
;
_publ_contact_author_email     'stefan.laufer@uni-tuebingen.de'
_publ_contact_author_fax     '+49 7071295037'
_publ_contact_author_phone     '+49 70712972459'
_publ_section_title
;
3-(4-Fluorophenyl)-6-methoxy-2-(4-pyridyl)quinoxaline
;
loop_
    _publ_author_name
    _publ_author_address
    'Jahns, Hartmut'
;
Institute of Pharmacy
Department of Pharmaceutical and Medicinal Chemistry
Eberhard-Karls-University T\"ubingen
Auf der Morgenstelle 8
72076 T\"ubingen
Germany
;
    'Koch, Pierre'
;
Institute of Pharmacy
Department of Pharmaceutical and Medicinal Chemistry
Eberhard-Karls-University T\"ubingen
Auf der Morgenstelle 8
72076 T\"ubingen
Germany
;
    'Schollmeyer, Dieter'
;
Department of Organic Chemistry
Johannes Gutenberg-University Mainz
Duesbergweg 10-14
D-55099 Mainz
Germany
;
    'Laufer, Stefan'
;
Institute of Pharmacy
Department of Pharmaceutical and Medicinal Chemistry
Eberhard-Karls-University T\"ubingen
Auf der Morgenstelle 8
72076 T\"ubingen
Germany
;
