# Supplementary material for: 3-(4-Fluoro­phen­yl)-6-meth­oxy-2-(4-pyrid­yl)quinoxaline
Source: Acta Crystallogr Sect E Struct Rep Online. 2009 Jun 20;65(Pt 7):o1626. doi: 10.1107/S1600536809022119 (PMC2969274; doi:10.1107/S1600536809022119)
Supplement: Supplementary file 2 [file e-65-o1626-Isup2.hkl]

# 
# h,k,l, Fc-squared, Fo-squared, sigma(Fo-squared) and status flag 
# 
data_I
_shelx_title '   haj16a in P b c a' 
_shelx_refln_list_code          4 
_shelx_F_calc_maximum      266.15 
_exptl_crystal_F_000      1376.00 
_reflns_d_resolution_high  0.8200 
 
loop_ 
 _symmetry_equiv_pos_as_xyz 
 'x, y, z' 
 '-x+1/2, -y, z+1/2' 
 'x+1/2, -y+1/2, -z' 
 '-x, y+1/2, -z+1/2' 
 '-x, -y, -z' 
 'x-1/2, y, -z-1/2' 
 '-x-1/2, y-1/2, z' 
 'x, -y-1/2, z-1/2' 
 
_cell_length_a     7.3886 
_cell_length_b    12.2071 
_cell_length_c    34.5622 
_cell_angle_alpha  90.000 
_cell_angle_beta   90.000 
_cell_angle_gamma  90.000 
 
_shelx_F_squared_multiplier     1.000 
 
loop_ 
 _refln_index_h 
 _refln_index_k 
 _refln_index_l 
 _refln_F_squared_calc 
 _refln_F_squared_meas 
 _refln_F_squared_sigma 
 _refln_observed_status 
   2   0   0     9442.38     9806.93    110.91 o 
   4   0   0      421.70      506.72     15.25 o 
   6   0   0     1143.15     1109.18     29.42 o 
   8   0   0      671.96      569.69     19.75 o 
   2   1   0    27730.74    30870.24    617.77 o 
   4   1   0     7202.25     7429.51    100.24 o 
   6   1   0        1.55        0.00      6.63 o 
   8   1   0        1.42        1.64      4.64 o 
   0   2   0    54416.65    55455.79    834.96 o 
   2   2   0        1.26        5.17      2.25 o 
   4   2   0     8614.47     9023.82    118.10 o 
   6   2   0        0.66        1.94      6.42 o 
   8   2   0       48.37       39.39      7.31 o 
   2   3   0      561.48      542.15     15.16 o 
   4   3   0    12210.77    13292.55    164.10 o 
   6   3   0     4822.84     4884.09     86.54 o 
   8   3   0       89.90       84.85      7.99 o 
   0   4   0    30398.44    31257.14    660.40 o 
   2   4   0      583.58      564.82     16.74 o 
   4   4   0     4562.83     4619.18     74.29 o 
   6   4   0     2284.94     2274.66     54.08 o 
   8   4   0        2.41       -2.83      5.57 o 
   2   5   0     2081.05     2196.15     40.21 o 
   4   5   0     1768.91     1888.48     43.08 o 
   6   5   0       91.91      109.00      9.94 o 
   8   5   0       79.61       73.97      7.58 o 
   0   6   0     1881.09     2094.64     38.87 o 
   2   6   0      420.33      431.92     14.09 o 
   4   6   0      874.06      939.27     25.59 o 
   6   6   0      512.31      513.97     20.27 o 
   8   6   0      445.73      388.98     13.47 o 
   2   7   0      543.23      612.65     18.54 o 
   4   7   0     1523.56     1501.31     40.83 o 
   6   7   0     2093.91     2243.11     53.13 o 
   0   8   0     2304.83     2287.21     47.49 o 
   2   8   0       56.07       40.41      5.54 o 
   4   8   0      219.16      211.16     11.52 o 
   6   8   0      114.53      102.65      9.52 o 
   2   9   0      258.76      253.04     11.85 o 
   4   9   0       45.97       32.21      7.71 o 
   6   9   0       69.69      101.94      8.75 o 
   0  10   0      218.56      210.08     10.69 o 
   2  10   0      138.86      128.10      9.01 o 
   4  10   0       95.10      110.93     10.58 o 
   6  10   0      128.78      108.33      8.43 o 
   2  11   0       66.88       70.14      7.79 o 
   4  11   0      165.05      171.33     11.09 o 
   6  11   0       85.56       68.20      5.57 o 
   0  12   0      176.36      178.53     12.04 o 
   2  12   0      186.72      160.37     11.54 o 
   4  12   0      225.20      226.14     11.50 o 
   2  13   0      206.91      214.51     11.99 o 
   4  13   0        2.12        2.60      4.19 o 
   0  14   0       31.44       30.90      5.15 o 
   2  14   0      209.53      249.05     10.89 o 
   1   1   1      941.99      878.61     14.35 o 
   2   1   1    70835.93    87888.35   1334.58 o 
   3   1   1        2.03       -1.20      3.48 o 
   4   1   1      754.79      741.71     22.42 o 
   5   1   1      221.14      213.29      9.95 o 
   6   1   1       34.14       36.29      5.76 o 
   7   1   1       47.79       47.45      6.87 o 
   8   1   1      236.81      249.57     12.63 o 
   0   2   1       24.38       26.85      1.90 o 
   1   2   1     4319.90     4233.48     51.43 o 
   2   2   1    56098.51    62444.83   1063.41 o 
   3   2   1     1025.36     1028.52     23.63 o 
   4   2   1     3612.38     3841.47     62.14 o 
   5   2   1     1303.24     1318.05     35.39 o 
   6   2   1     1321.48     1314.73     38.82 o 
   7   2   1      269.03      258.72     14.50 o 
   8   2   1       53.36       46.65      6.41 o 
   1   3   1     1324.22     1308.16     22.74 o 
   2   3   1     2862.70     3152.35     46.00 o 
   3   3   1      863.08      798.80     21.59 o 
   4   3   1     2101.06     2282.78     45.26 o 
   5   3   1      404.37      470.34     15.23 o 
   6   3   1      945.41      927.79     27.48 o 
   7   3   1      125.62      117.98     10.40 o 
   8   3   1      322.60      267.52     13.37 o 
   0   4   1     1947.92     1837.76     30.26 o 
   1   4   1        5.59        2.34      2.97 o 
   2   4   1     4457.40     4438.86     62.36 o 
   3   4   1      595.67      565.11     15.68 o 
   4   4   1      652.24      660.86     19.46 o 
   5   4   1     1915.40     2023.00     47.37 o 
   6   4   1     1831.19     1741.58     46.00 o 
   7   4   1       31.45       29.76      7.25 o 
   8   4   1       35.64       13.96      7.03 o 
   1   5   1     1725.16     1747.64     32.68 o 
   2   5   1        0.12        6.97      2.71 o 
   3   5   1        3.55       15.42      3.88 o 
   4   5   1      445.52      425.99     14.02 o 
   5   5   1        8.00       10.09      4.73 o 
   6   5   1     1629.02     1566.24     43.71 o 
   7   5   1       23.56       16.38      6.21 o 
   8   5   1     1198.78     1026.32     28.48 o 
   0   6   1       67.97       78.44      5.05 o 
   1   6   1      333.92      308.28      9.91 o 
   2   6   1     3153.18     3168.45     54.25 o 
   3   6   1      391.97      405.94     13.14 o 
   4   6   1      449.02      461.57     15.19 o 
   5   6   1        0.33        4.81      6.17 o 
   6   6   1      685.54      642.48     22.64 o 
   7   6   1       55.06       52.04      7.65 o 
   8   6   1      351.75      264.97     11.34 o 
   1   7   1       58.43       64.51      5.13 o 
   2   7   1       43.16       63.48      5.99 o 
   3   7   1       27.00       28.07      4.88 o 
   4   7   1      135.01      147.57      9.49 o 
   5   7   1       91.63      104.80      9.98 o 
   6   7   1      470.64      473.47     19.44 o 
   7   7   1       72.99       67.40      8.18 o 
   0   8   1     1143.17     1166.94     32.07 o 
   1   8   1       55.36       61.80      5.51 o 
   2   8   1       14.75       15.83      3.91 o 
   3   8   1      453.94      471.01     15.74 o 
   4   8   1       31.66       28.28      5.82 o 
   5   8   1      584.33      565.47     21.12 o 
   6   8   1      220.80      245.09     13.01 o 
   7   8   1       65.84       62.69      6.95 o 
   1   9   1      152.88      156.45      9.29 o 
   2   9   1        7.98        5.48      3.71 o 
   3   9   1       10.65       12.60      4.50 o 
   4   9   1      266.27      254.54     14.82 o 
   5   9   1       45.81       36.92      7.59 o 
   6   9   1      178.19      173.17     11.12 o 
   7   9   1       47.92       35.51      5.33 o 
   0  10   1       93.32       94.57      8.05 o 
   1  10   1      384.42      376.62     14.65 o 
   2  10   1        0.15       -6.75      6.75 o 
   3  10   1      754.79      721.01     23.93 o 
   4  10   1      111.32      106.57     10.17 o 
   5  10   1      574.87      593.62     20.36 o 
   6  10   1       13.50       13.67      3.96 o 
   1  11   1        0.02       -6.95      6.95 o 
   2  11   1       12.41       13.98      4.75 o 
   3  11   1     1309.79     1261.12     38.09 o 
   4  11   1       30.98       34.70      5.75 o 
   5  11   1       93.81       81.86      8.01 o 
   6  11   1       49.84       44.86      5.06 o 
   0  12   1      266.25      284.09     14.51 o 
   1  12   1        7.60       10.30      5.15 o 
   2  12   1       37.92       45.40      6.86 o 
   3  12   1      178.79      177.20     11.84 o 
   4  12   1       51.28       55.22      6.41 o 
   5  12   1        0.69       -4.24      4.24 o 
   1  13   1       58.91       41.44      6.92 o 
   2  13   1      160.99      145.96      9.99 o 
   3  13   1       23.87       18.14      5.41 o 
   4  13   1        4.41        5.88      3.26 o 
   0  14   1       10.64       16.73      4.36 o 
   1  14   1      132.09      135.42      8.65 o 
   2  14   1        0.11       -0.57      3.90 o 
   3  14   1      175.13      162.17      8.15 o 
   0   0   2     4276.24     3624.73     86.26 o 
   1   0   2     1639.07     1513.41     20.75 o 
   2   0   2    66667.62    76051.57   1190.37 o 
   3   0   2     4865.12     5179.78     69.40 o 
   4   0   2     2124.84     2213.68     42.17 o 
   5   0   2     2780.93     2779.67     54.55 o 
   6   0   2        0.00        1.88      4.21 o 
   7   0   2      510.78      478.01     19.70 o 
   8   0   2       59.78       60.42      6.85 o 
   1   1   2     9401.22     9626.11    104.38 o 
   2   1   2      844.94      774.16     16.53 o 
   3   1   2     2316.07     2282.38     38.47 o 
   4   1   2     1978.05     2009.61     39.93 o 
   5   1   2        4.63       18.50      3.66 o 
   6   1   2      111.12      108.48      8.34 o 
   7   1   2        7.37        3.95      5.81 o 
   8   1   2       10.95       14.44      4.99 o 
   0   2   2    24801.11    25388.15    460.08 o 
   1   2   2    23362.80    24092.50    476.47 o 
   2   2   2     1134.33     1119.20     21.58 o 
   3   2   2        2.07        5.41      2.55 o 
   4   2   2      889.86      971.01     26.31 o 
   5   2   2        0.51        5.54      3.80 o 
   6   2   2      479.22      471.48     16.37 o 
   7   2   2     1228.12     1065.51     29.63 o 
   8   2   2       15.15        8.33      4.88 o 
   1   3   2      772.01      742.26     15.93 o 
   2   3   2      649.66      695.06     17.43 o 
   3   3   2     4935.13     4988.58     70.50 o 
   4   3   2    13715.13    14969.28    181.04 o 
   5   3   2      448.49      454.91     15.21 o 
   6   3   2        1.11        1.94      6.86 o 
   7   3   2      371.67      362.42     16.80 o 
   8   3   2        0.35        0.75      5.53 o 
   0   4   2       55.86       57.66      3.49 o 
   1   4   2     2154.24     2023.49     33.29 o 
   2   4   2     1451.40     1318.39     27.30 o 
   3   4   2       58.54       47.56      4.67 o 
   4   4   2     1062.31     1054.03     29.47 o 
   5   4   2      199.94      239.13     11.40 o 
   6   4   2     2103.39     2021.28     50.17 o 
   7   4   2      251.02      227.86     13.31 o 
   8   4   2      320.37      263.55     12.87 o 
   1   5   2     1776.96     1789.87     33.06 o 
   2   5   2      188.03      210.78      8.08 o 
   3   5   2     2284.77     2304.54     44.62 o 
   4   5   2      353.27      457.47     14.35 o 
   5   5   2      101.72       96.98      8.01 o 
   6   5   2      661.09      660.42     23.13 o 
   7   5   2      217.79      207.21     13.31 o 
   8   5   2      424.51      331.26     13.64 o 
   0   6   2     3924.58     4095.90     61.52 o 
   1   6   2      557.66      607.32     16.10 o 
   2   6   2      227.87      252.42      9.23 o 
   3   6   2     1005.87      999.24     28.93 o 
   4   6   2       64.88       64.18      6.48 o 
   5   6   2      144.48      133.28      9.29 o 
   6   6   2      483.24      406.02     18.18 o 
   7   6   2      323.52      275.88     14.00 o 
   8   6   2      161.73      127.52      8.27 o 
   1   7   2     1514.16     1452.27     34.02 o 
   2   7   2     4124.94     4402.91     71.57 o 
   3   7   2      115.23      107.44      7.46 o 
   4   7   2     2152.74     2247.28     51.36 o 
   5   7   2       12.95        9.87      5.47 o 
   6   7   2      791.81      748.82     24.31 o 
   7   7   2      143.23      154.40     10.04 o 
   0   8   2       10.78       29.19      4.23 o 
   1   8   2      170.50      132.47      8.07 o 
   2   8   2       41.75       36.74      5.16 o 
   3   8   2      117.41      125.52      8.18 o 
   4   8   2      335.71      348.51     14.41 o 
   5   8   2       43.27       31.60      8.07 o 
   6   8   2       17.58       17.08      5.92 o 
   7   8   2       70.57       81.28      7.08 o 
   1   9   2     1034.81     1057.29     32.90 o 
   2   9   2      785.17      757.68     23.50 o 
   3   9   2      302.77      287.42     13.10 o 
   4   9   2        9.98        9.92      6.58 o 
   5   9   2      692.79      693.97     23.21 o 
   6   9   2      359.94      379.07     15.64 o 
   7   9   2      361.45      315.70     12.08 o 
   0  10   2       46.41       28.27      4.91 o 
   1  10   2      275.26      252.64     12.08 o 
   2  10   2       82.31       70.27      7.30 o 
   3  10   2     1043.04      998.75     28.23 o 
   4  10   2        3.39        8.35      3.90 o 
   5  10   2        0.99        0.85      6.63 o 
   6  10   2        2.35       -1.89      5.47 o 
   1  11   2       76.11       93.86      8.87 o 
   2  11   2       33.96       23.70      6.85 o 
   3  11   2        2.17        3.19      5.37 o 
   4  11   2        0.95       -1.74      5.90 o 
   5  11   2      285.89      258.55     12.84 o 
   6  11   2       88.64       72.49      6.15 o 
   0  12   2        3.10        2.89      5.00 o 
   1  12   2      189.27      179.96     12.22 o 
   2  12   2       56.38       50.94      7.36 o 
   3  12   2        9.06        1.69      5.62 o 
   4  12   2        0.78        2.86      4.52 o 
   5  12   2       13.32       19.13      4.30 o 
   1  13   2        2.48        7.72      4.35 o 
   2  13   2        0.89        2.31      4.44 o 
   3  13   2      101.99       99.97      8.12 o 
   4  13   2        0.29       -1.53      4.23 o 
   0  14   2       72.42       90.07      7.53 o 
   1  14   2        7.10        0.42      3.98 o 
   2  14   2       59.41       77.49      6.15 o 
   3  14   2        5.69        0.00      3.55 o 
   1   1   3     6402.39     6692.43     75.11 o 
   2   1   3    17777.04    18309.53    198.13 o 
   3   1   3     1630.95     1563.51     30.32 o 
   4   1   3       44.85       55.16      4.73 o 
   5   1   3     1685.96     1670.74     40.19 o 
   6   1   3      447.79      478.42     16.23 o 
   7   1   3      805.19      812.50     25.12 o 
   8   1   3       74.49       65.79      7.10 o 
   0   2   3     7645.00     7412.52     82.66 o 
   1   2   3     1581.59     1479.15     23.10 o 
   2   2   3        3.64        8.91      2.15 o 
   3   2   3       20.08       21.45      3.24 o 
   4   2   3      397.66      374.08     11.65 o 
   5   2   3       37.16       47.64      5.61 o 
   6   2   3      124.45      139.73      8.99 o 
   7   2   3       26.86       37.76      5.91 o 
   8   2   3        2.51        3.10      4.89 o 
   1   3   3      618.14      509.31     12.93 o 
   2   3   3     2526.95     2528.96     39.50 o 
   3   3   3     2593.44     2854.99     47.38 o 
   4   3   3      196.51      189.58      9.09 o 
   5   3   3      257.50      230.17     10.86 o 
   6   3   3      389.18      396.82     14.91 o 
   7   3   3        7.48        2.89      6.46 o 
   8   3   3       36.06       25.60      6.58 o 
   0   4   3      158.36      133.56      5.11 o 
   1   4   3     4212.25     4180.29     56.86 o 
   2   4   3     2649.60     2732.15     44.02 o 
   3   4   3       20.92       22.06      3.63 o 
   4   4   3       79.46       63.51      5.94 o 
   5   4   3      796.92      809.08     23.64 o 
   6   4   3      237.28      235.76     12.34 o 
   7   4   3      304.86      293.96     15.18 o 
   8   4   3      427.79      345.96     14.29 o 
   1   5   3     4902.92     4932.24     68.06 o 
   2   5   3     2088.84     2109.61     39.25 o 
   3   5   3      152.22      144.39      7.46 o 
   4   5   3      829.21      903.33     28.41 o 
   5   5   3      196.49      192.08     10.34 o 
   6   5   3      428.24      403.83     18.20 o 
   7   5   3        1.11       -0.90      6.54 o 
   8   5   3       20.84       20.83      5.25 o 
   0   6   3      125.05      198.13      7.77 o 
   1   6   3      248.75      310.36      9.94 o 
   2   6   3     1529.32     1706.09     36.52 o 
   3   6   3      731.41      699.77     19.85 o 
   4   6   3      742.94      805.18     23.30 o 
   5   6   3     1274.73     1284.81     38.43 o 
   6   6   3        7.11        8.52      5.60 o 
   7   6   3       64.25       63.46      8.42 o 
   8   6   3      572.78      520.48     15.38 o 
   1   7   3      610.16      594.81     17.32 o 
   2   7   3       43.46       53.08      5.48 o 
   3   7   3      445.42      468.11     14.93 o 
   4   7   3       29.58       31.96      5.89 o 
   5   7   3        3.40       -2.97      7.45 o 
   6   7   3       98.46       83.50      9.34 o 
   7   7   3       33.17       40.28      6.04 o 
   0   8   3      283.07      309.35     11.50 o 
   1   8   3      714.87      788.78     21.87 o 
   2   8   3      359.51      359.00     13.09 o 
   3   8   3     1635.12     1581.48     41.59 o 
   4   8   3      949.38      949.61     27.27 o 
   5   8   3      155.76      157.17     12.25 o 
   6   8   3      218.94      221.81     12.39 o 
   7   8   3      294.04      246.55     11.80 o 
   1   9   3       35.92       26.84      5.44 o 
   2   9   3      609.42      590.18     20.44 o 
   3   9   3       12.53       19.26      4.96 o 
   4   9   3     2453.15     2426.17     55.87 o 
   5   9   3      149.67      136.23     11.50 o 
   6   9   3       48.56       59.67      6.50 o 
   7   9   3      258.27      265.35     11.19 o 
   0  10   3        8.95       -2.83      6.74 o 
   1  10   3      690.42      676.13     22.50 o 
   2  10   3      374.76      320.85     13.69 o 
   3  10   3       21.42       15.85      5.37 o 
   4  10   3        3.40        2.56      4.61 o 
   5  10   3       10.41       15.21      5.77 o 
   6  10   3        1.98        1.25      4.15 o 
   1  11   3      651.63      605.59     21.79 o 
   2  11   3      103.66       94.06      9.00 o 
   3  11   3        7.98        1.90      5.89 o 
   4  11   3        0.19        0.86      6.06 o 
   5  11   3       94.25      100.02      8.03 o 
   6  11   3        2.07       -0.44      4.32 o 
   0  12   3      139.32      112.66     10.15 o 
   1  12   3       33.21       32.33      5.50 o 
   2  12   3       15.64        9.79      6.12 o 
   3  12   3      128.04      144.52     10.48 o 
   4  12   3        7.64       17.51      4.04 o 
   5  12   3       11.63        8.78      3.13 o 
   1  13   3        1.70        1.65      5.07 o 
   2  13   3      174.70      148.47      9.94 o 
   3  13   3      179.91      204.67     10.77 o 
   4  13   3       45.89       57.01      5.56 o 
   0  14   3      245.79      271.74     12.14 o 
   1  14   3       52.63       37.74      5.21 o 
   2  14   3       74.10       85.23      6.29 o 
   0   0   4     4347.11     3645.43     41.59 o 
   1   0   4      380.87      371.21      8.63 o 
   2   0   4    14337.94    13972.09    154.17 o 
   3   0   4      493.17      398.89     11.51 o 
   4   0   4      515.61      494.96     15.14 o 
   5   0   4        9.13        9.66      3.17 o 
   6   0   4      102.71      110.34      7.83 o 
   7   0   4       36.17       44.57      6.89 o 
   8   0   4      211.95      185.51     11.37 o 
   1   1   4      768.46      545.44     11.34 o 
   2   1   4     7657.84     5137.08     64.68 o 
   3   1   4     3048.26     2457.02     40.86 o 
   4   1   4      608.57      583.57     16.55 o 
   5   1   4      251.58      256.91     10.64 o 
   6   1   4       44.52       53.49      6.25 o 
   7   1   4        4.93        9.81      5.20 o 
   8   1   4       44.65       48.98      6.40 o 
   0   2   4     6102.71     5457.48     63.44 o 
   1   2   4    10308.64    10533.93    116.79 o 
   2   2   4     5490.41     5466.41     69.14 o 
   3   2   4      334.49      406.39     12.05 o 
   4   2   4       56.30       59.52      4.87 o 
   5   2   4        0.92       -4.01      6.25 o 
   6   2   4       99.23      111.59      7.93 o 
   7   2   4       19.58       19.51      5.75 o 
   8   2   4      197.66      170.92     11.41 o 
   1   3   4       24.19       16.32      2.51 o 
   2   3   4     1770.37     1740.36     30.90 o 
   3   3   4     1448.26     1496.76     31.45 o 
   4   3   4      638.38      643.95     18.24 o 
   5   3   4     2463.53     2463.87     52.32 o 
   6   3   4       32.62       42.29      6.59 o 
   7   3   4      516.96      504.58     19.80 o 
   8   3   4      129.50       91.40      8.94 o 
   0   4   4     1134.15     1126.24     22.41 o 
   1   4   4     7300.15     7279.25     89.50 o 
   2   4   4     4867.37     5082.12     69.73 o 
   3   4   4      293.27      346.96     10.84 o 
   4   4   4      827.54      842.38     26.37 o 
   5   4   4       18.87       38.55      5.23 o 
   6   4   4        0.00       -7.90      7.90 o 
   7   4   4      236.54      258.31     13.67 o 
   8   4   4      291.37      250.35     12.52 o 
   1   5   4       34.61       30.05      3.61 o 
   2   5   4       29.90       32.56      3.80 o 
   3   5   4      644.57      706.37     18.94 o 
   4   5   4        3.22        3.11      5.27 o 
   5   5   4        2.30        6.92      4.45 o 
   6   5   4      898.82      886.98     26.71 o 
   7   5   4      264.31      246.16     13.37 o 
   8   5   4       56.57       41.64      6.45 o 
   0   6   4     3625.78     3945.98     60.36 o 
   1   6   4     2022.29     1994.42     38.82 o 
   2   6   4       10.27       22.78      3.69 o 
   3   6   4      461.94      465.47     13.93 o 
   4   6   4      302.04      334.70     12.77 o 
   5   6   4       13.53       16.40      4.53 o 
   6   6   4        4.45        7.87      6.23 o 
   7   6   4        0.16       -0.83      5.70 o 
   8   6   4       20.43       15.02      5.39 o 
   1   7   4     1070.20     1123.30     29.66 o 
   2   7   4      431.31      506.50     16.66 o 
   3   7   4      161.67      152.86      8.50 o 
   4   7   4       15.61       19.78      4.94 o 
   5   7   4        2.51       -0.99      5.86 o 
   6   7   4      222.56      256.18     14.05 o 
   7   7   4       86.33       56.86      7.41 o 
   0   8   4       14.31       13.00      3.39 o 
   1   8   4      442.91      536.05     17.90 o 
   2   8   4     1088.94     1087.17     32.22 o 
   3   8   4      534.25      502.05     16.28 o 
   4   8   4      293.73      269.30     12.54 o 
   5   8   4      208.24      236.65     13.50 o 
   6   8   4       82.13       80.16      8.50 o 
   7   8   4      259.48      240.72     11.49 o 
   1   9   4       46.80       52.01      6.52 o 
   2   9   4      204.23      199.13     10.69 o 
   3   9   4     1724.37     1647.34     44.40 o 
   4   9   4        7.67       11.94      6.69 o 
   5   9   4     2545.34     2365.20     54.18 o 
   6   9   4      187.91      184.93     12.00 o 
   7   9   4      187.11      173.52      8.54 o 
   0  10   4      801.40      742.57     23.45 o 
   1  10   4      276.27      251.00     11.87 o 
   2  10   4      348.55      334.48     14.20 o 
   3  10   4     1214.38     1189.22     37.30 o 
   4  10   4       75.66       89.79      8.55 o 
   5  10   4      429.12      398.52     16.50 o 
   6  10   4      106.42       77.80      7.30 o 
   1  11   4        1.80        3.98      5.14 o 
   2  11   4       46.93       52.11      7.45 o 
   3  11   4       81.89       62.45      8.47 o 
   4  11   4       66.53       58.81      8.26 o 
   5  11   4      156.03      171.66     10.15 o 
   0  12   4        6.12       11.53      4.44 o 
   1  12   4      472.74      424.04     18.06 o 
   2  12   4       31.50       29.35      6.71 o 
   3  12   4       26.17       19.63      6.27 o 
   4  12   4       10.59       16.00      3.77 o 
   5  12   4        0.01        0.00      3.88 o 
   1  13   4        0.56       -5.69      5.69 o 
   2  13   4        3.54        3.82      4.89 o 
   3  13   4        6.49       11.88      3.49 o 
   4  13   4       24.35       18.90      4.91 o 
   0  14   4       25.05       37.56      4.99 o 
   1  14   4       98.17       87.76      7.50 o 
   2  14   4        0.00        1.65      4.13 o 
   1   1   5     3049.48     2679.94     35.45 o 
   2   1   5     8311.08     7761.77     92.14 o 
   3   1   5     2312.58     2230.44     38.62 o 
   4   1   5      708.39      696.88     21.85 o 
   5   1   5      671.65      628.44     19.98 o 
   6   1   5        8.30       12.00      4.73 o 
   7   1   5        7.55        0.00      5.93 o 
   8   1   5       38.63       31.57      5.16 o 
   0   2   5    38434.05    36699.50    649.55 o 
   1   2   5      517.52      468.31     11.76 o 
   2   2   5     3112.16     2705.00     40.56 o 
   3   2   5      328.43      328.18     10.84 o 
   4   2   5     3693.38     3581.07     60.03 o 
   5   2   5      172.63      172.91      9.52 o 
   6   2   5      211.36      212.83     10.71 o 
   7   2   5       49.29       33.99      7.10 o 
   8   2   5       19.63       12.78      5.63 o 
   1   3   5      506.36      520.99     13.58 o 
   2   3   5     3130.91     3280.14     48.56 o 
   3   3   5      255.56      269.33      9.06 o 
   4   3   5     1392.19     1491.38     35.49 o 
   5   3   5       43.97       54.23      5.74 o 
   6   3   5       73.00       66.33      7.20 o 
   7   3   5        1.82       -0.97      6.62 o 
   8   3   5        0.34        2.92      4.30 o 
   0   4   5     2729.42     2618.81     40.01 o 
   1   4   5      721.43      701.79     17.66 o 
   2   4   5      500.74      453.01     12.81 o 
   3   4   5       13.24       14.17      3.21 o 
   4   4   5        1.05        0.72      3.80 o 
   5   4   5      102.95      107.50      7.71 o 
   6   4   5       66.79       70.30      9.17 o 
   7   4   5       33.27       25.02      7.45 o 
   8   4   5       53.71       47.67      6.51 o 
   1   5   5     1710.87     1787.59     33.86 o 
   2   5   5      252.53      336.11     10.29 o 
   3   5   5       92.97      153.21      7.76 o 
   4   5   5       56.84       30.78      5.12 o 
   5   5   5      102.98       96.58      8.33 o 
   6   5   5      336.44      343.57     16.37 o 
   7   5   5       32.55       31.61      6.83 o 
   8   5   5        0.33        8.00      4.64 o 
   0   6   5    20071.54    22603.72    253.81 o 
   1   6   5     1245.96     1440.58     32.03 o 
   2   6   5      611.35      593.31     17.08 o 
   3   6   5      158.37      152.09      8.16 o 
   4   6   5     1650.75     1575.63     40.80 o 
   5   6   5        9.10       14.10      4.10 o 
   6   6   5       70.51       75.66      9.03 o 
   7   6   5      173.97      145.83     10.76 o 
   8   6   5      180.53      160.23      9.33 o 
   1   7   5     2414.08     2760.61     51.22 o 
   2   7   5       20.05       24.96      4.49 o 
   3   7   5      207.74      226.47     10.75 o 
   4   7   5      215.23      217.62     11.26 o 
   5   7   5      488.59      485.94     19.40 o 
   6   7   5      243.49      247.93     13.94 o 
   7   7   5        0.22        2.94      3.89 o 
   0   8   5       92.87       55.81      5.14 o 
   1   8   5       61.05       72.36      6.05 o 
   2   8   5      334.54      280.48     12.00 o 
   3   8   5        0.79        3.63      6.17 o 
   4   8   5        3.29        3.92      7.07 o 
   5   8   5       25.92       23.10      6.44 o 
   6   8   5       55.71       69.92      8.35 o 
   7   8   5      770.04      738.19     19.90 o 
   1   9   5       70.49       69.30      6.72 o 
   2   9   5     1432.63     1326.17     38.03 o 
   3   9   5     1816.68     1769.96     46.14 o 
   4   9   5       73.66       73.80      8.41 o 
   5   9   5      689.69      662.55     22.73 o 
   6   9   5      336.02      300.63     14.27 o 
   7   9   5       38.75       41.51      4.74 o 
   0  10   5      107.87      103.93      8.46 o 
   1  10   5      200.23      199.24     10.88 o 
   2  10   5       25.58       20.72      6.17 o 
   3  10   5      105.63      128.96     10.55 o 
   4  10   5       33.20       28.15      6.34 o 
   5  10   5      749.66      782.38     23.26 o 
   6  10   5       32.67       34.69      5.22 o 
   1  11   5      478.16      422.77     18.05 o 
   2  11   5       69.66       66.62      8.07 o 
   3  11   5        7.76        0.96      6.25 o 
   4  11   5      351.62      350.58     15.84 o 
   5  11   5       20.91       24.68      5.14 o 
   0  12   5      180.51      167.55     11.27 o 
   1  12   5        0.33        4.74      5.10 o 
   2  12   5       47.81       57.81      8.03 o 
   3  12   5       11.20       10.02      4.72 o 
   4  12   5      101.60      121.04      8.57 o 
   5  12   5       43.79       49.45      5.23 o 
   1  13   5       49.78       48.85      6.39 o 
   2  13   5       33.90       31.79      5.04 o 
   3  13   5      150.19      157.68      9.62 o 
   4  13   5       45.52       47.78      5.21 o 
   0  14   5       68.73       61.01      6.31 o 
   1  14   5       76.00       74.25      6.67 o 
   2  14   5       20.32       19.38      4.66 o 
   0   0   6    17467.87    15731.77    331.89 o 
   1   0   6       22.15       43.52      2.72 o 
   2   0   6    32005.11    32586.46    673.88 o 
   3   0   6     3572.50     3425.84     52.07 o 
   4   0   6      244.40      258.31      9.58 o 
   5   0   6       18.32       33.54      4.50 o 
   6   0   6        7.71        7.22      4.33 o 
   7   0   6      789.30      727.40     23.78 o 
   8   0   6      288.71      248.56     12.59 o 
   1   1   6     4709.74     4024.60     50.21 o 
   2   1   6    16348.83    13535.84    152.02 o 
   3   1   6      250.60      257.73      8.21 o 
   4   1   6     1806.32     1781.76     38.16 o 
   5   1   6      145.35      161.67      8.80 o 
   6   1   6      365.97      383.49     14.64 o 
   7   1   6       65.12       48.02      8.10 o 
   8   1   6        3.59        2.34      6.19 o 
   0   2   6     3821.85     2993.00     39.67 o 
   1   2   6       15.82       18.23      2.35 o 
   2   2   6       66.25       55.74      3.70 o 
   3   2   6     2559.81     2690.31     45.15 o 
   4   2   6      822.40      742.63     23.36 o 
   5   2   6      618.39      600.41     19.75 o 
   6   2   6       35.95       32.22      6.97 o 
   7   2   6      105.63      107.21     10.23 o 
   8   2   6       41.05       43.54      6.50 o 
   1   3   6      494.92      474.70     13.40 o 
   2   3   6     3253.58     3184.49     48.05 o 
   3   3   6      733.24      729.75     21.34 o 
   4   3   6       88.40       91.82      6.85 o 
   5   3   6       45.09       42.54      5.92 o 
   6   3   6       25.88       22.76      5.64 o 
   7   3   6        0.53        7.08      4.68 o 
   8   3   6       45.75       24.55      6.93 o 
   0   4   6      969.92      933.58     20.59 o 
   1   4   6       33.94       60.17      3.86 o 
   2   4   6      937.03      930.73     23.05 o 
   3   4   6     2167.20     2191.23     42.22 o 
   4   4   6     5117.41     5499.72     85.19 o 
   5   4   6      419.84      445.75     15.59 o 
   6   4   6       64.89       74.16      9.07 o 
   7   4   6      209.87      215.23     13.21 o 
   8   4   6       30.96       29.80      6.29 o 
   1   5   6       55.10       55.40      4.18 o 
   2   5   6     3249.84     3222.67     53.23 o 
   3   5   6      500.49      534.67     16.83 o 
   4   5   6        0.00        2.41      3.81 o 
   5   5   6      185.07      210.88     11.08 o 
   6   5   6       10.97        8.04      5.92 o 
   7   5   6      456.89      424.46     17.65 o 
   8   5   6      439.80      444.39     15.36 o 
   0   6   6     3212.25     3490.78     56.28 o 
   1   6   6       31.54       30.85      4.24 o 
   2   6   6     1521.09     1567.95     35.65 o 
   3   6   6      460.99      491.34     14.75 o 
   4   6   6        9.29       10.50      5.03 o 
   5   6   6      250.50      233.00     11.54 o 
   6   6   6      650.91      694.10     23.35 o 
   7   6   6      272.04      279.36     14.40 o 
   8   6   6        1.51        7.93      4.79 o 
   1   7   6      390.93      379.05     12.15 o 
   2   7   6      258.03      251.36     10.50 o 
   3   7   6        1.64       -1.26      3.77 o 
   4   7   6      292.79      302.32     12.81 o 
   5   7   6       13.55        1.00      8.94 o 
   6   7   6      135.12      138.81     11.23 o 
   7   7   6      368.58      354.79     14.99 o 
   0   8   6      291.60      292.68     11.46 o 
   1   8   6      536.75      543.64     16.28 o 
   2   8   6      539.43      611.23     20.11 o 
   3   8   6      223.62      218.49     11.01 o 
   4   8   6     1361.97     1393.43     40.87 o 
   5   8   6      101.79       89.77      9.33 o 
   6   8   6       88.33       89.23      9.78 o 
   7   8   6      536.34      526.98     16.67 o 
   1   9   6       79.10       87.81      7.24 o 
   2   9   6     2281.94     2205.42     51.36 o 
   3   9   6     1751.53     1610.09     44.13 o 
   4   9   6        0.70        0.00      4.93 o 
   5   9   6      149.63      153.53     11.08 o 
   6   9   6       12.69       22.28      5.17 o 
   7   9   6      112.91      100.97      7.20 o 
   0  10   6     1047.14     1049.48     28.81 o 
   1  10   6     1440.73     1429.92     40.72 o 
   2  10   6        4.02       -4.01      6.17 o 
   3  10   6      397.96      342.62     16.74 o 
   4  10   6       70.40       68.97      8.51 o 
   5  10   6      105.53       99.52      8.01 o 
   6  10   6      173.70      162.65      9.66 o 
   1  11   6      350.61      298.46     15.75 o 
   2  11   6      568.83      551.11     21.14 o 
   3  11   6       41.68       45.45      7.00 o 
   4  11   6       68.86       51.70      8.34 o 
   5  11   6      154.64      130.36      9.67 o 
   0  12   6      801.77      763.50     24.13 o 
   1  12   6      287.31      268.59     14.58 o 
   2  12   6     1415.64     1337.84     38.42 o 
   3  12   6      864.66      865.36     24.90 o 
   4  12   6       75.39       74.79      7.22 o 
   5  12   6        0.36        3.56      3.15 o 
   1  13   6       12.65       11.42      4.52 o 
   2  13   6      112.96       99.49      8.52 o 
   3  13   6      562.56      598.73     17.74 o 
   4  13   6       44.72       45.28      5.15 o 
   0  14   6        2.35        1.68      3.66 o 
   1  14   6       45.85       68.65      6.32 o 
   2  14   6      248.94      271.41     11.21 o 
   1   1   7       20.82       12.03      2.15 o 
   2   1   7     1758.68     1691.35     29.36 o 
   3   1   7       12.96        2.82      3.98 o 
   4   1   7     5370.15     5202.17     78.53 o 
   5   1   7       43.77       43.23      5.53 o 
   6   1   7      185.61      194.28     10.43 o 
   7   1   7        1.86       -1.00      6.40 o 
   8   1   7        2.60        1.57      3.94 o 
   0   2   7        0.73       17.22      2.18 o 
   1   2   7       86.07       81.02      3.79 o 
   2   2   7     8004.05     7273.44     90.12 o 
   3   2   7      427.00      361.41     11.82 o 
   4   2   7      479.44      414.22     12.93 o 
   5   2   7      307.99      328.74     12.59 o 
   6   2   7      722.46      679.30     22.92 o 
   7   2   7       58.42       44.23      7.28 o 
   8   2   7       36.73       35.39      6.29 o 
   1   3   7     4204.76     4029.56     54.86 o 
   2   3   7      687.91      640.72     17.75 o 
   3   3   7     1886.42     2151.18     40.88 o 
   4   3   7      273.81      303.27     11.09 o 
   5   3   7        0.03       -5.98      5.98 o 
   6   3   7      252.93      253.07     12.58 o 
   7   3   7       15.20       21.40      5.39 o 
   8   3   7      333.51      359.80     15.08 o 
   0   4   7     1391.59     1442.80     27.56 o 
   1   4   7     3047.60     3039.91     46.74 o 
   2   4   7      497.46      466.74     13.45 o 
   3   4   7      733.91      835.24     24.36 o 
   4   4   7      147.89      195.28      9.68 o 
   5   4   7       36.32       59.38      6.36 o 
   6   4   7       72.23       81.28      8.49 o 
   7   4   7        5.84       -3.76      7.77 o 
   8   4   7        0.99       -3.97      6.27 o 
   1   5   7      439.44      514.48     14.38 o 
   2   5   7       69.40       58.72      5.49 o 
   3   5   7     1230.21     1382.03     33.98 o 
   4   5   7       18.45       14.43      4.61 o 
   5   5   7      385.69      414.54     15.52 o 
   6   5   7      197.37      236.52     13.81 o 
   7   5   7       28.09       25.01      6.85 o 
   8   5   7      322.94      317.92     13.39 o 
   0   6   7     1125.81     1185.14     28.71 o 
   1   6   7       51.98       63.60      5.22 o 
   2   6   7     2369.91     2422.09     47.06 o 
   3   6   7        0.99        4.59      4.95 o 
   4   6   7       96.18       89.84      7.68 o 
   5   6   7        5.36        4.49      4.81 o 
   6   6   7      675.18      699.25     23.50 o 
   7   6   7       83.69       84.39      8.17 o 
   8   6   7       76.59       67.31      6.98 o 
   1   7   7      223.04      213.80      9.40 o 
   2   7   7      193.62      197.48      9.26 o 
   3   7   7        4.45        1.71      4.36 o 
   4   7   7     2843.25     3037.96     62.94 o 
   5   7   7     1146.62     1193.88     37.64 o 
   6   7   7      681.47      736.69     23.86 o 
   7   7   7       11.55       11.60      5.56 o 
   0   8   7     2707.88     2555.14     52.39 o 
   1   8   7      185.03      168.64      9.21 o 
   2   8   7      499.36      500.83     15.83 o 
   3   8   7      680.03      647.97     21.63 o 
   4   8   7     1264.75     1323.81     39.73 o 
   5   8   7     1836.38     1851.08     48.09 o 
   6   8   7       88.20       80.06      9.78 o 
   7   8   7        6.98        1.80      6.16 o 
   1   9   7      137.49      153.56      9.49 o 
   2   9   7      458.02      429.32     15.71 o 
   3   9   7      538.31      509.31     17.76 o 
   4   9   7      296.87      311.20     16.64 o 
   5   9   7      481.47      469.62     18.79 o 
   6   9   7      304.91      311.59     14.00 o 
   7   9   7      108.03       96.37      6.84 o 
   0  10   7     4713.32     4631.84     83.22 o 
   1  10   7       35.61       28.24      5.63 o 
   2  10   7      703.76      658.20     23.26 o 
   3  10   7      148.02      176.65     12.45 o 
   4  10   7        4.57        0.00      6.25 o 
   5  10   7      146.45      113.01      9.95 o 
   6  10   7      223.60      219.15     10.71 o 
   1  11   7     3766.11     3504.68     70.17 o 
   2  11   7        0.21        3.00      5.74 o 
   3  11   7      314.96      296.84     15.09 o 
   4  11   7      138.19      130.44      9.77 o 
   5  11   7       16.82       10.30      4.51 o 
   0  12   7        1.49       14.75      4.93 o 
   1  12   7      702.30      698.30     23.88 o 
   2  12   7       45.97       46.17      7.26 o 
   3  12   7       17.44       32.56      5.39 o 
   4  12   7        0.40       10.03      3.98 o 
   5  12   7      275.11      285.46     10.86 o 
   1  13   7      471.68      467.80     17.51 o 
   2  13   7      132.91      120.36      9.22 o 
   3  13   7        5.34        2.55      5.09 o 
   4  13   7      426.37      415.78     13.06 o 
   0  14   7      126.72      106.71      8.19 o 
   1  14   7      157.24      146.50      8.66 o 
   2  14   7        6.86        9.70      3.36 o 
   0   0   8    24705.15    21715.16    460.66 o 
   1   0   8     1745.23     1692.97     26.78 o 
   2   0   8    15157.75    15745.26    175.62 o 
   3   0   8     3517.32     3522.73     54.57 o 
   4   0   8      411.88      407.21     12.71 o 
   5   0   8     3409.64     3357.09     63.38 o 
   6   0   8        7.44        0.00      6.44 o 
   7   0   8        3.60        2.00      6.16 o 
   8   0   8      448.32      458.59     17.40 o 
   1   1   8     1162.46     1001.01     19.26 o 
   2   1   8        3.98        1.76      2.42 o 
   3   1   8      494.35      438.61     13.02 o 
   4   1   8     3608.03     3605.84     61.36 o 
   5   1   8      136.16      148.50      8.64 o 
   6   1   8       20.76       33.36      6.00 o 
   7   1   8       12.70       11.96      5.15 o 
   8   1   8      273.93      275.18     13.08 o 
   0   2   8     1621.38     1329.03     23.19 o 
   1   2   8      146.96      116.75      4.68 o 
   2   2   8     3371.43     3239.70     48.37 o 
   3   2   8     1000.28     1007.29     25.38 o 
   4   2   8      293.93      280.43     10.69 o 
   5   2   8      660.73      642.94     20.93 o 
   6   2   8      155.41      143.29      9.36 o 
   7   2   8       15.36       19.77      6.04 o 
   8   2   8        6.46        5.48      4.86 o 
   1   3   8      750.92      711.34     17.58 o 
   2   3   8       58.30       79.36      4.97 o 
   3   3   8       10.99        9.84      3.06 o 
   4   3   8      722.97      809.04     21.68 o 
   5   3   8      815.06      810.84     23.92 o 
   6   3   8       14.71       17.78      5.55 o 
   7   3   8        1.25       -1.94      7.00 o 
   8   3   8      320.79      320.82     13.88 o 
   0   4   8      159.73      108.13      5.29 o 
   1   4   8       17.77       34.47      3.46 o 
   2   4   8      252.20      294.94      9.38 o 
   3   4   8      391.43      420.73     14.22 o 
   4   4   8      812.55      851.82     23.33 o 
   5   4   8       47.82       46.38      6.04 o 
   6   4   8       84.51       81.29      9.48 o 
   7   4   8      129.02      110.25     10.27 o 
   8   4   8      283.88      254.12     12.33 o 
   1   5   8      695.87      761.86     21.34 o 
   2   5   8       48.67       42.00      4.25 o 
   3   5   8      205.00      236.73      9.83 o 
   4   5   8       36.45       42.21      5.15 o 
   5   5   8      257.75      252.10     12.19 o 
   6   5   8      326.12      328.99     16.66 o 
   7   5   8        3.55       -7.95      7.95 o 
   8   5   8      204.49      213.27     11.04 o 
   0   6   8     1793.76     2023.77     40.33 o 
   1   6   8       63.74       57.47      5.27 o 
   2   6   8      198.14      267.04     10.20 o 
   3   6   8      240.47      311.34     11.82 o 
   4   6   8      146.10      152.63      9.40 o 
   5   6   8        0.23       -3.04      6.79 o 
   6   6   8       60.96       70.84      8.94 o 
   7   6   8     1455.69     1390.52     37.88 o 
   8   6   8      238.90      203.54     10.35 o 
   1   7   8      206.56      258.76     10.63 o 
   2   7   8       45.37       48.87      5.68 o 
   3   7   8      767.49      693.62     21.86 o 
   4   7   8     2110.76     2204.03     52.36 o 
   5   7   8      125.72      130.83     11.06 o 
   6   7   8      552.96      553.57     20.79 o 
   7   7   8       86.93       88.60      7.99 o 
   0   8   8        5.12        5.69      3.76 o 
   1   8   8       14.56        9.15      4.52 o 
   2   8   8     2359.61     2280.61     51.01 o 
   3   8   8     1812.10     1805.15     46.57 o 
   4   8   8      275.59      259.41     13.05 o 
   5   8   8      680.11      655.20     23.12 o 
   6   8   8        0.04       -0.86      6.68 o 
   7   8   8      396.65      412.33     14.62 o 
   1   9   8      754.74      725.81     23.55 o 
   2   9   8     1972.29     1948.68     48.34 o 
   3   9   8      809.18      761.86     24.47 o 
   4   9   8        0.46        4.10      5.97 o 
   5   9   8      431.88      423.64     17.79 o 
   6   9   8      542.29      564.02     18.81 o 
   0  10   8        0.32        0.00      8.15 o 
   1  10   8     2874.27     2622.49     59.14 o 
   2  10   8       45.22       40.34      7.28 o 
   3  10   8      374.37      353.69     16.81 o 
   4  10   8      132.62      136.10     10.96 o 
   5  10   8      234.92      240.57     13.13 o 
   6  10   8       29.10       27.88      5.08 o 
   1  11   8        0.09        4.79      5.34 o 
   2  11   8      314.47      403.14     17.85 o 
   3  11   8        0.11       -2.90      6.88 o 
   4  11   8       23.19       22.82      5.18 o 
   5  11   8       79.05       73.42      6.35 o 
   0  12   8     1601.69     1455.43     41.77 o 
   1  12   8     4202.46     4204.94     78.04 o 
   2  12   8      442.56      421.30     17.72 o 
   3  12   8        6.79        3.32      6.32 o 
   4  12   8       82.59       85.84      7.71 o 
   5  12   8        3.94        2.30      4.35 o 
   1  13   8       40.77       53.28      6.81 o 
   2  13   8       53.85       55.11      6.74 o 
   3  13   8      476.82      507.68     16.47 o 
   4  13   8        5.30        3.66      4.93 o 
   0  14   8      293.79      319.21     12.74 o 
   1  14   8      210.55      202.38     10.08 o 
   2  14   8       27.12       20.49      4.35 o 
   1   1   9      494.67      434.80     12.37 o 
   2   1   9     2890.29     2711.44     42.36 o 
   3   1   9      235.37      216.77      8.22 o 
   4   1   9      932.74      887.33     26.30 o 
   5   1   9      333.94      323.64     12.95 o 
   6   1   9       43.41       44.16      6.17 o 
   7   1   9      145.86      159.96     11.69 o 
   8   1   9       24.39       22.90      4.42 o 
   0   2   9     6134.45     5277.93     66.52 o 
   1   2   9      272.77      229.13      6.80 o 
   2   2   9     3812.61     3092.64     47.68 o 
   3   2   9      938.30      815.05     22.91 o 
   4   2   9      675.24      602.51     18.31 o 
   5   2   9      534.48      496.01     16.38 o 
   6   2   9       39.60      121.07      9.15 o 
   7   2   9        9.25       13.22      6.13 o 
   8   2   9      107.18       91.15      8.99 o 
   1   3   9      545.86      538.50     15.52 o 
   2   3   9      164.38      155.58      6.48 o 
   3   3   9     3200.54     3452.71     57.32 o 
   4   3   9      257.87      275.12     11.15 o 
   5   3   9      227.12      241.66     11.61 o 
   6   3   9       83.32       74.87      9.86 o 
   7   3   9        7.95       -4.86      8.63 o 
   8   3   9        3.93        1.39      6.47 o 
   0   4   9      861.82      674.96     18.41 o 
   1   4   9      250.35      282.90      8.79 o 
   2   4   9     1727.74     1873.89     36.91 o 
   3   4   9     1225.99     1335.68     32.67 o 
   4   4   9       24.68       14.84      5.22 o 
   5   4   9       31.46       36.34      5.83 o 
   6   4   9       29.42       35.86      7.69 o 
   7   4   9       46.90       46.83      7.43 o 
   8   4   9        5.53       11.91      5.58 o 
   1   5   9     1989.03     2164.93     40.69 o 
   2   5   9      341.89      366.85     11.62 o 
   3   5   9      742.99      809.17     21.63 o 
   4   5   9      396.68      421.33     14.66 o 
   5   5   9      700.07      713.36     23.54 o 
   6   5   9        5.30        8.91      6.54 o 
   7   5   9       51.35       53.02      7.92 o 
   8   5   9       20.27       18.61      5.11 o 
   0   6   9     1051.15     1050.82     27.71 o 
   1   6   9      291.63      300.51     10.62 o 
   2   6   9      998.06     1039.46     29.39 o 
   3   6   9       17.77       38.77      4.77 o 
   4   6   9      123.98      113.26      8.27 o 
   5   6   9      802.35      852.55     26.43 o 
   6   6   9      686.67      689.23     23.62 o 
   7   6   9       26.19       30.67      5.97 o 
   8   6   9       25.61       22.45      5.28 o 
   1   7   9      588.77      621.13     18.90 o 
   2   7   9      102.02       97.13      6.98 o 
   3   7   9        1.19       -3.59      5.53 o 
   4   7   9      641.38      722.82     23.72 o 
   5   7   9      587.84      609.61     22.83 o 
   6   7   9      704.73      633.90     22.69 o 
   7   7   9        2.94       -6.66      6.66 o 
   0   8   9      182.32      183.92      9.28 o 
   1   8   9      201.25      200.92     10.08 o 
   2   8   9      253.59      264.99     11.89 o 
   3   8   9      137.90      123.29      9.11 o 
   4   8   9       41.91       48.66      7.10 o 
   5   8   9      521.57      542.88     21.33 o 
   6   8   9      783.09      794.22     23.86 o 
   7   8   9      678.93      664.33     18.38 o 
   1   9   9     1403.18     1363.82     39.32 o 
   2   9   9      952.38      990.52     27.86 o 
   3   9   9       64.48       81.98      7.85 o 
   4   9   9      157.40      154.49     11.67 o 
   5   9   9        1.09        4.70      6.00 o 
   6   9   9       84.04       75.82      8.06 o 
   0  10   9     6485.37     6588.68    107.09 o 
   1  10   9     1210.98     1237.23     39.00 o 
   2  10   9      444.46      428.09     18.63 o 
   3  10   9     1481.99     1417.83     41.94 o 
   4  10   9       76.73       66.93      7.48 o 
   5  10   9      402.20      413.92     16.76 o 
   6  10   9       75.57       67.81      7.06 o 
   1  11   9      786.42      798.37     26.06 o 
   2  11   9       52.02       44.36      7.00 o 
   3  11   9      348.20      326.83     15.54 o 
   4  11   9      138.62      140.57     10.10 o 
   5  11   9       41.47       56.84      6.30 o 
   0  12   9      856.61      933.50     27.13 o 
   1  12   9       41.74       51.32      8.00 o 
   2  12   9       77.14       83.34      8.67 o 
   3  12   9       34.37       46.19      7.44 o 
   4  12   9      269.19      308.04     13.24 o 
   1  13   9      421.67      380.32     15.57 o 
   2  13   9        5.45        0.00      5.05 o 
   3  13   9      358.54      317.95     13.06 o 
   0  14   9      115.86      108.61      8.04 o 
   1  14   9      518.80      468.03     14.93 o 
   2  14   9      205.47      200.17      9.49 o 
   0   0  10     7860.38     6761.95     81.02 o 
   1   0  10      847.65      787.75     17.64 o 
   2   0  10     4500.57     4230.54     59.36 o 
   3   0  10      384.67      379.12     12.38 o 
   4   0  10     7580.83     7684.70    107.24 o 
   5   0  10      498.01      509.82     16.43 o 
   6   0  10       45.77       41.80      6.22 o 
   7   0  10      228.15      220.08     13.55 o 
   8   0  10      406.64      400.21     15.88 o 
   1   1  10     4221.24     4071.75     54.80 o 
   2   1  10     1936.62     1832.96     33.14 o 
   3   1  10      133.23      141.28      6.82 o 
   4   1  10      526.29      540.71     17.46 o 
   5   1  10      239.01      263.85     11.72 o 
   6   1  10      249.36      224.03     11.96 o 
   7   1  10        0.79        5.98      4.74 o 
   8   1  10      236.07      235.62     11.79 o 
   0   2  10     2034.08     1577.76     27.78 o 
   1   2  10      178.85      190.61      6.39 o 
   2   2  10     1313.09     1411.44     28.78 o 
   3   2  10     7869.49     8276.11    108.44 o 
   4   2  10      238.02      207.40      9.64 o 
   5   2  10       55.57       71.17      6.62 o 
   6   2  10       80.59       87.45      7.75 o 
   7   2  10       12.04       13.13      5.65 o 
   8   2  10      108.89      108.70      8.12 o 
   1   3  10      499.21      411.06     11.51 o 
   2   3  10     3942.38     3535.00     54.97 o 
   3   3  10     5740.66     5815.62     84.24 o 
   4   3  10       40.56       35.79      4.29 o 
   5   3  10      508.49      491.82     16.61 o 
   6   3  10      420.40      419.75     18.50 o 
   7   3  10      172.58      138.13     11.53 o 
   8   3  10       87.96       79.77      7.91 o 
   0   4  10     1155.93     1045.54     24.41 o 
   1   4  10     1199.43     1165.00     26.66 o 
   2   4  10     1078.05     1034.67     26.37 o 
   3   4  10       74.73       79.81      5.90 o 
   4   4  10     2391.20     2620.32     53.93 o 
   5   4  10      205.08      206.55     11.53 o 
   6   4  10      406.83      454.16     19.32 o 
   7   4  10       16.12       17.30      4.46 o 
   8   4  10      562.40      563.68     17.51 o 
   1   5  10      635.72      642.13     17.05 o 
   2   5  10      680.23      620.90     17.67 o 
   3   5  10      419.63      427.50     13.82 o 
   4   5  10      307.13      338.01     13.15 o 
   5   5  10      149.29      164.68     10.64 o 
   6   5  10      323.64      318.78     16.13 o 
   7   5  10      424.01      462.83     18.60 o 
   8   5  10       12.00       11.86      5.25 o 
   0   6  10      549.86      627.57     17.86 o 
   1   6  10      608.52      544.25     16.82 o 
   2   6  10     1253.53     1402.77     35.45 o 
   3   6  10       16.38       11.19      3.87 o 
   4   6  10        0.26       -4.74      5.77 o 
   5   6  10      144.09      160.55     11.66 o 
   6   6  10       10.32        5.00      6.86 o 
   7   6  10       88.12       84.15      8.79 o 
   1   7  10      484.39      468.90     14.67 o 
   2   7  10      128.49       97.37      7.38 o 
   3   7  10     1588.48     1577.80     42.14 o 
   4   7  10      270.07      233.49     12.20 o 
   5   7  10      331.67      317.28     15.90 o 
   6   7  10      130.65      131.30     10.83 o 
   7   7  10       82.65       76.32      7.74 o 
   0   8  10      139.88      178.92      9.75 o 
   1   8  10       61.72       79.83      7.09 o 
   2   8  10      546.99      555.42     17.93 o 
   3   8  10       84.53       79.26      8.06 o 
   4   8  10      113.86       94.81     10.19 o 
   5   8  10       90.67       88.05      9.18 o 
   6   8  10        4.79        2.55      5.70 o 
   7   8  10       26.29       24.57      5.25 o 
   1   9  10       13.96       23.76      4.64 o 
   2   9  10      180.46      156.63     10.04 o 
   3   9  10      414.02      427.45     18.58 o 
   4   9  10     1801.17     1799.98     48.02 o 
   5   9  10       41.86       49.09      7.35 o 
   6   9  10       15.63       10.55      5.21 o 
   0  10  10     5376.40     5318.58     92.93 o 
   1  10  10      235.95      237.51     12.15 o 
   2  10  10      180.40      177.65     12.46 o 
   3  10  10      572.22      528.72     20.97 o 
   4  10  10      419.90      363.64     17.15 o 
   5  10  10       11.63       12.37      5.41 o 
   6  10  10      228.93      222.83     10.59 o 
   1  11  10      296.38      329.60     16.66 o 
   2  11  10      546.96      575.12     21.50 o 
   3  11  10       23.58       24.78      6.52 o 
   4  11  10       73.44       74.48      7.65 o 
   5  11  10      112.37      114.06      8.18 o 
   0  12  10     1619.43     1584.91     42.92 o 
   1  12  10      160.86      138.38     11.08 o 
   2  12  10      136.97      134.45     10.20 o 
   3  12  10      551.82      542.18     18.96 o 
   4  12  10       56.47       72.38      7.37 o 
   1  13  10       27.53       18.25      5.25 o 
   2  13  10      390.90      443.91     16.41 o 
   3  13  10      329.25      347.31     13.07 o 
   0  14  10      111.54       95.45      7.01 o 
   1  14  10        2.80        4.42      4.56 o 
   2  14  10       68.88       73.81      5.84 o 
   1   1  11        7.70       11.72      2.69 o 
   2   1  11      137.85      131.51      6.01 o 
   3   1  11      656.98      702.20     21.51 o 
   4   1  11        4.67        8.07      3.78 o 
   5   1  11      389.29      404.64     14.77 o 
   6   1  11     1114.89     1098.19     30.33 o 
   7   1  11     1312.36     1278.80     39.13 o 
   8   1  11      427.69      435.67     16.49 o 
   0   2  11     6634.20     5856.77     74.96 o 
   1   2  11     3020.94     2731.15     42.67 o 
   2   2  11       72.49       47.26      4.48 o 
   3   2  11      547.98      519.93     15.85 o 
   4   2  11        8.57       15.92      3.22 o 
   5   2  11      202.28      194.76     10.62 o 
   6   2  11       10.59       -1.04      8.41 o 
   7   2  11       29.95       32.11      6.46 o 
   8   2  11       82.80       67.33      7.13 o 
   1   3  11      680.34      626.56     17.95 o 
   2   3  11     1503.58     1766.20     35.21 o 
   3   3  11     1420.85     1580.68     35.93 o 
   4   3  11       18.06       11.95      4.47 o 
   5   3  11     1509.22     1559.85     42.40 o 
   6   3  11      955.67      957.95     28.41 o 
   7   3  11      334.24      323.91     16.57 o 
   8   3  11        0.25        0.00      4.87 o 
   0   4  11     4930.43     5163.50     72.23 o 
   1   4  11     5318.79     5264.76     74.26 o 
   2   4  11      119.98      110.74      6.43 o 
   3   4  11        5.15       -0.70      4.47 o 
   4   4  11      282.83      311.63     12.49 o 
   5   4  11        5.12        9.91      4.09 o 
   6   4  11       70.36       66.19      8.00 o 
   7   4  11       75.96       67.38      8.30 o 
   8   4  11       17.90       25.64      5.78 o 
   1   5  11      899.58      919.35     25.28 o 
   2   5  11     2170.56     2425.19     47.31 o 
   3   5  11      427.58      459.00     14.34 o 
   4   5  11       27.60       24.95      5.00 o 
   5   5  11       10.39        0.00      7.91 o 
   6   5  11      680.02      665.32     23.61 o 
   7   5  11      193.73      207.13     12.67 o 
   8   5  11       39.81       56.32      6.59 o 
   0   6  11      140.06      214.16      9.28 o 
   1   6  11      620.59      593.17     17.93 o 
   2   6  11      576.35      699.41     20.14 o 
   3   6  11     1981.79     1977.77     46.44 o 
   4   6  11        0.09       -7.18      7.18 o 
   5   6  11       56.25       66.01      8.33 o 
   6   6  11      186.75      208.61     13.12 o 
   7   6  11      218.23      206.54     11.72 o 
   1   7  11      136.38      144.80      8.10 o 
   2   7  11       11.28        3.39      5.75 o 
   3   7  11      114.99      107.12      8.03 o 
   4   7  11        3.04       -5.09      7.95 o 
   5   7  11       54.51       55.50      8.58 o 
   6   7  11       37.79       43.51      6.94 o 
   7   7  11      221.01      205.47     11.50 o 
   0   8  11      327.73      346.64     13.50 o 
   1   8  11      397.46      379.84     13.97 o 
   2   8  11     1095.19     1160.77     35.88 o 
   3   8  11      114.53      107.03      8.64 o 
   4   8  11      182.04      183.09     12.53 o 
   5   8  11      153.39      133.10     11.56 o 
   6   8  11       86.77       75.06      8.26 o 
   7   8  11        2.55        2.86      3.32 o 
   1   9  11     1514.97     1554.21     42.70 o 
   2   9  11      312.51      275.42     13.07 o 
   3   9  11       48.91       51.39      7.10 o 
   4   9  11      490.84      472.81     19.78 o 
   5   9  11        6.24        6.44      7.86 o 
   6   9  11       67.25       52.29      7.40 o 
   0  10  11      168.31      172.32     11.07 o 
   1  10  11      712.19      735.34     24.83 o 
   2  10  11      158.27      159.32     11.93 o 
   3  10  11       53.21       56.06      7.63 o 
   4  10  11       52.91       72.89      8.12 o 
   5  10  11      161.89      173.64     10.53 o 
   6  10  11        4.47        7.79      3.95 o 
   1  11  11        1.30        4.11      5.43 o 
   2  11  11     1503.50     1514.23     42.65 o 
   3  11  11      329.06      294.46     15.14 o 
   4  11  11       22.48       26.11      5.50 o 
   5  11  11        6.39        1.23      5.28 o 
   0  12  11      133.08      108.24     10.29 o 
   1  12  11        0.77        3.74      6.33 o 
   2  12  11       30.01       24.76      5.21 o 
   3  12  11       39.64       53.99      6.46 o 
   4  12  11       92.55       91.24      7.54 o 
   1  13  11        0.81        4.57      5.28 o 
   2  13  11      209.12      197.02     10.64 o 
   3  13  11      126.79      130.84      8.23 o 
   0  14  11        4.67        3.69      3.21 o 
   1  14  11       61.06       43.29      5.36 o 
   0   0  12      364.07      215.75      6.70 o 
   1   0  12     1310.59     1230.75     24.84 o 
   2   0  12      904.39      745.01     20.19 o 
   3   0  12     3646.85     3730.77     60.37 o 
   4   0  12      277.91      270.07     11.02 o 
   5   0  12      287.25      303.30     12.91 o 
   6   0  12      738.18      722.72     21.33 o 
   7   0  12     1205.55     1200.96     37.34 o 
   8   0  12       14.93       20.08      5.10 o 
   1   1  12       54.24       75.93      4.21 o 
   2   1  12      358.72      379.20     11.87 o 
   3   1  12      144.61      177.78      7.83 o 
   4   1  12     5293.72     5595.34     86.78 o 
   5   1  12       29.74       34.04      6.07 o 
   6   1  12      529.92      512.58     20.41 o 
   7   1  12      252.96      260.65     15.00 o 
   8   1  12      208.26      199.62     11.37 o 
   0   2  12      264.95      289.38      9.52 o 
   1   2  12      236.98      239.23      7.62 o 
   2   2  12       45.52       45.25      3.97 o 
   3   2  12      424.97      450.99     14.80 o 
   4   2  12     2298.97     2396.14     50.06 o 
   5   2  12      390.83      375.55     14.56 o 
   6   2  12      153.15      133.70     11.17 o 
   7   2  12       73.86       85.66      9.17 o 
   8   2  12      232.70      208.68     11.22 o 
   1   3  12      167.66      146.39      6.53 o 
   2   3  12     2078.95     1942.29     38.28 o 
   3   3  12      120.20      124.28      7.36 o 
   4   3  12     2116.98     2003.05     46.03 o 
   5   3  12      624.89      630.12     19.30 o 
   6   3  12      177.27      173.30     12.53 o 
   7   3  12       19.74       20.21      6.44 o 
   8   3  12       89.91       72.21      7.67 o 
   0   4  12     5471.73     5547.71     77.43 o 
   1   4  12        0.19       10.62      2.82 o 
   2   4  12     3904.47     3954.05     63.58 o 
   3   4  12       72.98       81.69      6.31 o 
   4   4  12     3310.14     3604.29     67.52 o 
   5   4  12       13.34       13.09      4.33 o 
   6   4  12      723.28      670.76     23.84 o 
   7   4  12       13.92       15.10      5.16 o 
   8   4  12        0.96       -4.04      6.31 o 
   1   5  12     4642.07     5142.14     76.86 o 
   2   5  12     1220.92     1302.02     33.05 o 
   3   5  12      123.14      161.42      9.02 o 
   4   5  12      256.94      257.22     11.92 o 
   5   5  12       34.87       33.67      6.71 o 
   6   5  12      811.07      801.76     25.97 o 
   7   5  12        1.36       11.26      4.85 o 
   8   5  12       54.56       32.93      6.08 o 
   0   6  12     1561.07     1598.59     37.30 o 
   1   6  12     2160.63     2397.54     48.38 o 
   2   6  12       39.64       38.89      5.37 o 
   3   6  12       64.43       87.06      6.95 o 
   4   6  12        0.19        2.97      5.14 o 
   5   6  12      326.02      327.42     16.72 o 
   6   6  12        1.35       -3.97      7.01 o 
   7   6  12        7.27        6.09      6.27 o 
   1   7  12      796.84      867.62     23.91 o 
   2   7  12      794.26      772.19     23.03 o 
   3   7  12      329.71      328.90     14.01 o 
   4   7  12      471.96      539.30     18.25 o 
   5   7  12      377.06      402.54     18.15 o 
   6   7  12      209.30      211.83     13.52 o 
   7   7  12      119.47      116.80      8.58 o 
   0   8  12       55.05       59.53      6.47 o 
   1   8  12      861.27      879.23     25.23 o 
   2   8  12      805.28      849.26     25.62 o 
   3   8  12       82.68       71.15      7.03 o 
   4   8  12      132.11      115.96     10.60 o 
   5   8  12      366.64      452.42     19.05 o 
   6   8  12       18.09       14.22      5.74 o 
   7   8  12        2.28        6.17      3.14 o 
   1   9  12      462.59      461.78     16.79 o 
   2   9  12      102.54      102.34      8.65 o 
   3   9  12       81.89       94.85     10.29 o 
   4   9  12        0.76       -1.03      7.04 o 
   5   9  12      348.31      342.57     15.85 o 
   6   9  12       30.89       32.75      4.74 o 
   0  10  12      106.25      121.05     10.61 o 
   1  10  12     1349.55     1353.48     41.27 o 
   2  10  12      280.37      288.82     15.71 o 
   3  10  12       76.41       65.83      9.07 o 
   4  10  12       69.82       63.01      8.58 o 
   5  10  12        0.37        2.32      5.53 o 
   6  10  12       27.04       23.79      4.46 o 
   1  11  12        1.96        0.00      6.68 o 
   2  11  12       81.02       73.57      8.60 o 
   3  11  12      216.30      190.17     12.44 o 
   4  11  12        4.36       12.31      4.51 o 
   5  11  12        0.02       -4.16      4.79 o 
   0  12  12      325.54      293.01     14.89 o 
   1  12  12       11.79       20.41      5.36 o 
   2  12  12       83.58       78.16      7.78 o 
   3  12  12        0.06       -3.10      4.37 o 
   4  12  12       22.90       42.63      5.33 o 
   1  13  12        6.98        3.74      5.74 o 
   2  13  12      128.90      129.37      8.73 o 
   3  13  12       25.94       23.69      4.12 o 
   0  14  12        4.01        7.46      2.96 o 
   1  14  12       98.92      122.05      7.99 o 
   1   1  13      328.51      288.91      9.63 o 
   2   1  13       10.80       -0.99      3.96 o 
   3   1  13     1400.20     1431.99     33.38 o 
   4   1  13       94.71      115.89      7.78 o 
   5   1  13      976.03      963.08     27.09 o 
   6   1  13      804.32      861.24     27.09 o 
   7   1  13      288.23      311.62     15.71 o 
   8   1  13      124.15      108.20      8.60 o 
   0   2  13      413.42      330.62     10.50 o 
   1   2  13      837.01      765.59     20.28 o 
   2   2  13     1820.23     1733.43     35.13 o 
   3   2  13        4.95        2.59      4.39 o 
   4   2  13      730.16      709.73     21.07 o 
   5   2  13      171.52      152.75     10.07 o 
   6   2  13      443.73      460.94     19.42 o 
   7   2  13      130.20      128.24     10.27 o 
   8   2  13      291.88      269.18     12.23 o 
   1   3  13     1620.99     1652.54     33.33 o 
   2   3  13     1416.86     1450.14     32.97 o 
   3   3  13      982.91     1068.32     29.44 o 
   4   3  13      159.84      184.21      9.64 o 
   5   3  13      266.19      262.71     12.56 o 
   6   3  13      121.16      126.77     11.08 o 
   7   3  13       43.67       35.90      7.98 o 
   8   3  13       39.66       33.08      5.97 o 
   0   4  13      143.04      168.58      7.66 o 
   1   4  13      513.65      562.54     15.99 o 
   2   4  13      489.83      463.06     15.30 o 
   3   4  13      115.64      122.11      7.75 o 
   4   4  13      441.25      487.32     16.24 o 
   5   4  13      119.06      114.58      9.28 o 
   6   4  13       45.57       43.80      8.77 o 
   7   4  13       17.85       19.47      5.50 o 
   8   4  13      397.75      334.58     12.80 o 
   1   5  13       28.07       19.90      4.26 o 
   2   5  13      154.09      152.64      7.97 o 
   3   5  13       82.10      113.48      7.42 o 
   4   5  13      344.03      387.03     14.94 o 
   5   5  13       31.06       31.26      6.52 o 
   6   5  13       29.13       28.57      7.08 o 
   7   5  13      142.94      137.51     10.81 o 
   8   5  13        4.23        3.24      5.09 o 
   0   6  13       56.47       80.59      5.96 o 
   1   6  13     5909.51     6259.09     93.67 o 
   2   6  13        2.49        9.63      3.68 o 
   3   6  13      294.72      274.26     12.32 o 
   4   6  13      748.78      765.85     24.58 o 
   5   6  13       18.39       16.85      5.96 o 
   6   6  13        0.23        5.86      7.57 o 
   7   6  13       11.89        7.35      5.56 o 
   1   7  13       60.70       66.23      6.13 o 
   2   7  13       97.52       89.57      7.44 o 
   3   7  13     2673.53     2701.26     58.90 o 
   4   7  13       70.53       60.42      6.94 o 
   5   7  13      158.98      154.42     12.11 o 
   6   7  13      172.57      158.40     11.23 o 
   7   7  13      270.32      256.17     11.70 o 
   0   8  13        1.03        5.53      2.99 o 
   1   8  13       22.86       30.93      5.40 o 
   2   8  13      525.32      474.92     16.80 o 
   3   8  13       74.10       59.88      7.21 o 
   4   8  13       17.81       23.15      6.32 o 
   5   8  13      951.76      921.68     27.42 o 
   6   8  13       20.56       19.10      6.37 o 
   7   8  13       71.23       69.01      5.88 o 
   1   9  13      189.88      187.86     10.86 o 
   2   9  13      311.78      314.60     13.97 o 
   3   9  13      226.96      281.16     15.53 o 
   4   9  13       73.55       73.29      9.28 o 
   5   9  13       13.82       13.66      5.21 o 
   6   9  13       72.77       86.46      7.22 o 
   0  10  13      796.53      846.61     26.57 o 
   1  10  13     1111.60     1124.16     31.01 o 
   2  10  13      371.92      377.82     17.40 o 
   3  10  13       18.90        2.03      6.75 o 
   4  10  13       19.78       20.38      5.96 o 
   5  10  13       84.51       72.44      7.79 o 
   6  10  13        3.20        4.16      2.94 o 
   1  11  13        0.19       -5.10      6.21 o 
   2  11  13       50.49       34.30      6.40 o 
   3  11  13       32.30       36.01      6.32 o 
   4  11  13      429.17      420.08     16.63 o 
   5  11  13      165.51      159.25      8.73 o 
   0  12  13        8.35       11.11      4.78 o 
   1  12  13      338.99      346.32     15.62 o 
   2  12  13       12.57       17.63      4.44 o 
   3  12  13        3.38        3.98      3.92 o 
   4  12  13       94.36       90.99      7.16 o 
   1  13  13      212.71      197.40     10.95 o 
   2  13  13        5.64       -4.46      4.46 o 
   3  13  13      150.49      190.18      9.22 o 
   0  14  13       35.57       41.94      4.73 o 
   1  14  13      135.23      113.54      7.30 o 
   0   0  14     6680.45     6375.83     82.57 o 
   1   0  14     7260.20     7299.34     93.24 o 
   2   0  14       13.49        9.30      2.69 o 
   3   0  14     2815.04     2934.63     52.78 o 
   4   0  14      304.61      366.89     13.11 o 
   5   0  14      749.38      766.47     24.20 o 
   6   0  14      232.60      269.80     15.11 o 
   7   0  14     1638.53     1591.94     43.85 o 
   8   0  14       37.40       36.52      6.29 o 
   1   1  14     3521.14     3731.11     55.79 o 
   2   1  14      654.24      616.67     19.36 o 
   3   1  14      867.71      887.69     26.15 o 
   4   1  14      561.19      652.15     20.03 o 
   5   1  14      565.10      579.95     18.23 o 
   6   1  14      541.63      541.66     21.13 o 
   7   1  14      139.44      132.66     10.72 o 
   8   1  14       33.41       46.46      6.65 o 
   0   2  14      173.24      107.69      5.60 o 
   1   2  14      180.31      209.85      7.64 o 
   2   2  14      513.23      622.19     16.72 o 
   3   2  14     1484.32     1614.46     37.28 o 
   4   2  14      122.49      147.17      8.99 o 
   5   2  14        0.39        1.96      6.49 o 
   6   2  14      392.68      353.46     17.17 o 
   7   2  14       27.26       18.05      7.13 o 
   8   2  14      564.85      547.49     17.45 o 
   1   3  14      252.80      300.32      9.69 o 
   2   3  14      234.64      178.18      8.04 o 
   3   3  14      475.92      437.60     13.68 o 
   4   3  14       11.44       10.79      4.38 o 
   5   3  14       92.05      103.43      8.76 o 
   6   3  14       39.75       52.81      6.96 o 
   7   3  14        4.32        0.00      6.26 o 
   8   3  14        0.31        1.16      5.17 o 
   0   4  14    10637.79     9169.70    117.93 o 
   1   4  14      978.71      981.47     26.35 o 
   2   4  14       44.96       47.18      5.25 o 
   3   4  14      572.90      617.05     19.40 o 
   4   4  14      548.63      542.44     17.04 o 
   5   4  14      300.03      299.64     13.68 o 
   6   4  14      165.55      163.34     12.43 o 
   7   4  14       35.78       24.53      6.12 o 
   8   4  14      155.02      136.37      8.30 o 
   1   5  14      524.23      506.78     16.11 o 
   2   5  14      147.85      161.00      8.45 o 
   3   5  14      341.66      360.51     13.31 o 
   4   5  14      143.00      140.05      9.26 o 
   5   5  14       34.30       30.48      7.07 o 
   6   5  14      418.96      405.20     18.31 o 
   7   5  14      198.35      187.57     11.44 o 
   0   6  14       57.44       73.47      5.83 o 
   1   6  14      600.03      715.00     20.77 o 
   2   6  14      423.46      436.69     14.48 o 
   3   6  14       35.95       43.80      5.82 o 
   4   6  14        4.73       11.06      3.62 o 
   5   6  14        0.13       -1.04      5.61 o 
   6   6  14        4.29       -0.95      7.66 o 
   7   6  14       30.48       30.33      5.82 o 
   1   7  14       29.03       17.07      4.14 o 
   2   7  14        3.21       -4.53      5.95 o 
   3   7  14      366.42      338.70     13.91 o 
   4   7  14       48.85       67.74      7.85 o 
   5   7  14       97.10       82.26      8.88 o 
   6   7  14       89.00       94.78      8.61 o 
   7   7  14      148.35      143.27      8.59 o 
   0   8  14     1858.43     1883.29     46.70 o 
   1   8  14        3.54       -0.95      5.60 o 
   2   8  14      287.52      283.13     13.13 o 
   3   8  14      549.82      603.75     19.32 o 
   4   8  14      871.81      857.46     27.06 o 
   5   8  14        0.08        0.00      7.43 o 
   6   8  14       56.06       43.11      6.60 o 
   1   9  14      148.61      153.46     10.10 o 
   2   9  14        8.87       17.05      4.82 o 
   3   9  14       72.18       88.70      9.39 o 
   4   9  14      214.61      208.79     14.08 o 
   5   9  14      348.31      371.12     16.05 o 
   6   9  14       60.31       54.37      5.82 o 
   0  10  14      117.24      123.53     10.37 o 
   1  10  14       62.62       76.30      8.75 o 
   2  10  14        2.85        4.81      4.81 o 
   3  10  14       58.51       63.57      8.13 o 
   4  10  14       21.66       23.84      5.41 o 
   5  10  14       54.37       54.59      6.52 o 
   1  11  14        2.22        5.98      6.46 o 
   2  11  14      448.56      470.29     18.47 o 
   3  11  14        1.94        8.82      5.49 o 
   4  11  14       13.02       14.82      4.70 o 
   5  11  14      124.58      123.08      7.91 o 
   0  12  14       54.16       49.38      6.67 o 
   1  12  14      367.25      372.49     16.07 o 
   2  12  14      104.46       77.34      7.67 o 
   3  12  14      637.21      641.43     19.54 o 
   4  12  14       10.13        5.06      3.35 o 
   1  13  14       88.00      107.07      8.13 o 
   2  13  14        2.05       -5.34      5.34 o 
   3  13  14       33.54       37.32      4.16 o 
   0  14  14        0.11        8.04      2.87 o 
   1   1  15     5133.22     5240.81     73.12 o 
   2   1  15      530.39      603.31     16.43 o 
   3   1  15       69.89      107.62      6.65 o 
   4   1  15       18.07       17.71      4.18 o 
   5   1  15     1236.37     1299.11     38.79 o 
   6   1  15       17.65       19.30      7.86 o 
   7   1  15      488.08      473.09     19.11 o 
   8   1  15      156.37      166.04      9.35 o 
   0   2  15      275.24      347.97     11.44 o 
   1   2  15     1270.65     1309.34     29.16 o 
   2   2  15     2598.21     2484.69     45.77 o 
   3   2  15        2.07       -1.39      4.42 o 
   4   2  15       79.27       81.55      6.77 o 
   5   2  15       67.20       73.73      7.56 o 
   6   2  15     1093.32     1057.92     29.92 o 
   7   2  15      856.52      908.74     26.23 o 
   8   2  15      127.34      138.17      8.56 o 
   1   3  15       92.84       93.05      5.45 o 
   2   3  15      172.29      210.73      8.85 o 
   3   3  15     1102.00     1187.81     32.30 o 
   4   3  15       94.22       81.74      7.11 o 
   5   3  15      200.46      179.89     10.77 o 
   6   3  15      877.58      905.50     27.37 o 
   7   3  15        3.93       -2.62      6.92 o 
   8   3  15        0.01        3.78      4.80 o 
   0   4  15      256.29      266.12      9.58 o 
   1   4  15      434.41      476.52     15.11 o 
   2   4  15       51.88       63.28      5.26 o 
   3   4  15       20.40       19.84      4.17 o 
   4   4  15      466.63      477.41     16.47 o 
   5   4  15        3.18       -6.85      6.85 o 
   6   4  15       23.97       19.53      6.97 o 
   7   4  15       67.49       69.11      7.86 o 
   8   4  15       74.22       69.65      6.42 o 
   1   5  15       34.47       25.56      4.26 o 
   2   5  15      804.33      890.62     27.95 o 
   3   5  15      637.89      638.69     20.67 o 
   4   5  15        0.13       21.78      4.67 o 
   5   5  15      230.33      227.00     13.90 o 
   6   5  15      158.46      169.03     11.89 o 
   7   5  15       58.72       47.30      7.27 o 
   0   6  15       90.66      111.42      7.62 o 
   1   6  15      368.09      359.06     13.22 o 
   2   6  15      932.91      971.78     25.84 o 
   3   6  15      116.86      138.17      8.44 o 
   4   6  15      386.70      363.09     14.93 o 
   5   6  15      292.48      282.96     15.02 o 
   6   6  15       63.27       66.55      8.16 o 
   7   6  15        8.85        7.53      4.71 o 
   1   7  15     1036.21     1024.42     26.99 o 
   2   7  15      389.40      427.34     15.29 o 
   3   7  15      120.16      123.22      9.12 o 
   4   7  15        8.75        7.24      7.67 o 
   5   7  15      115.60      113.61     10.20 o 
   6   7  15        1.20       -5.95      5.95 o 
   7   7  15       89.64      101.63      7.27 o 
   0   8  15        2.21        0.95      6.20 o 
   1   8  15       27.11       22.07      5.21 o 
   2   8  15      813.26      829.69     25.65 o 
   3   8  15      569.92      608.71     19.78 o 
   4   8  15       86.90      126.04     10.24 o 
   5   8  15       49.41       57.45      6.92 o 
   6   8  15       18.41        8.74      4.75 o 
   1   9  15       36.82       50.05      6.44 o 
   2   9  15        3.50        9.66      4.25 o 
   3   9  15      197.24      180.23     12.92 o 
   4   9  15      550.24      567.08     21.32 o 
   5   9  15      176.60      179.69     11.25 o 
   6   9  15       56.75       43.91      5.55 o 
   0  10  15      169.02      185.33     12.66 o 
   1  10  15        3.43        4.14      7.02 o 
   2  10  15      136.01      142.40     11.63 o 
   3  10  15      196.67      178.31     11.60 o 
   4  10  15        0.05       -5.21      5.63 o 
   5  10  15      134.30      142.88      9.37 o 
   1  11  15       89.94       66.67      8.80 o 
   2  11  15      175.06      183.79     12.12 o 
   3  11  15      334.58      341.23     15.92 o 
   4  11  15       35.84       39.78      5.57 o 
   5  11  15      189.77      179.60      9.03 o 
   0  12  15       92.11      105.87      9.62 o 
   1  12  15       12.59       17.55      5.22 o 
   2  12  15       21.29       15.78      5.32 o 
   3  12  15        6.53        7.69      4.26 o 
   4  12  15       31.16       35.54      4.59 o 
   1  13  15       28.43       16.52      5.36 o 
   2  13  15      126.53      149.25      8.98 o 
   0   0  16     4829.35     4697.46     67.36 o 
   1   0  16     3416.90     3418.16     54.21 o 
   2   0  16     5344.31     5914.98     84.06 o 
   3   0  16     2484.86     2851.30     53.48 o 
   4   0  16     3842.34     4009.65     71.54 o 
   5   0  16      496.36      476.78     16.79 o 
   6   0  16      409.64      416.95     18.26 o 
   7   0  16      145.93      134.86     11.15 o 
   8   0  16       34.46       22.65      5.88 o 
   1   1  16     1608.76     1749.98     35.16 o 
   2   1  16        0.01        2.35      3.98 o 
   3   1  16       74.80       83.87      6.32 o 
   4   1  16       76.34       84.65      7.21 o 
   5   1  16      854.95      826.04     25.64 o 
   6   1  16     2117.71     2122.83     52.25 o 
   7   1  16      558.32      590.79     20.79 o 
   8   1  16       56.82       49.64      6.31 o 
   0   2  16    10843.54    11547.97    140.34 o 
   1   2  16     2665.61     3020.53     50.82 o 
   2   2  16      332.84      285.71     10.11 o 
   3   2  16      282.07      314.30     11.76 o 
   4   2  16        1.67        3.05      3.05 o 
   5   2  16      501.40      504.12     17.27 o 
   6   2  16       77.90       78.78      9.25 o 
   7   2  16      325.19      301.17     15.33 o 
   8   2  16      457.75      427.93     14.23 o 
   1   3  16     1251.49     1087.94     27.82 o 
   2   3  16     2093.56     2119.03     43.55 o 
   3   3  16        5.98        0.77      5.05 o 
   4   3  16      142.87      143.12      9.28 o 
   5   3  16      260.74      290.41     13.43 o 
   6   3  16        6.08        0.00      7.48 o 
   7   3  16      240.62      248.43     13.14 o 
   8   3  16       59.56       61.83      5.95 o 
   0   4  16     1756.35     1511.78     34.57 o 
   1   4  16      253.76      226.19      9.33 o 
   2   4  16     1550.29     1540.54     37.22 o 
   3   4  16      112.53      142.58      8.41 o 
   4   4  16      245.03      257.93     11.90 o 
   5   4  16      109.11      109.99      9.12 o 
   6   4  16        2.15       -3.99      7.46 o 
   7   4  16      621.66      597.02     19.70 o 
   1   5  16      155.39      128.24      7.68 o 
   2   5  16        8.42        9.05      3.59 o 
   3   5  16      178.07      205.02     10.26 o 
   4   5  16      130.27      123.55      9.26 o 
   5   5  16      455.48      436.07     18.76 o 
   6   5  16      258.45      278.80     14.95 o 
   7   5  16       29.93       27.48      5.97 o 
   0   6  16      491.33      453.52     14.71 o 
   1   6  16      221.49      221.51     10.40 o 
   2   6  16      257.52      237.45     11.05 o 
   3   6  16      839.79      837.00     24.89 o 
   4   6  16      191.51      182.56     11.29 o 
   5   6  16      113.47       92.96      9.47 o 
   6   6  16       89.92       84.10      8.90 o 
   7   6  16       66.80       61.43      6.96 o 
   1   7  16      201.19      188.92     10.38 o 
   2   7  16       41.14       39.64      5.56 o 
   3   7  16       43.17       37.08      5.95 o 
   4   7  16       52.38       53.84      7.38 o 
   5   7  16       59.16       52.01      7.95 o 
   6   7  16       70.49       61.28      8.09 o 
   7   7  16       24.17       14.05      4.43 o 
   0   8  16     1117.61     1056.29     28.79 o 
   1   8  16      178.31      195.86     10.93 o 
   2   8  16      948.05      996.66     28.15 o 
   3   8  16      268.67      279.38     15.04 o 
   4   8  16      120.65      127.67     10.89 o 
   5   8  16       54.17       42.04      7.55 o 
   6   8  16       41.85       41.29      5.79 o 
   1   9  16        1.49        5.14      6.09 o 
   2   9  16      548.70      564.08     21.97 o 
   3   9  16       35.41       45.71      8.06 o 
   4   9  16      535.23      577.06     20.64 o 
   5   9  16        4.75        4.80      6.19 o 
   6   9  16        7.91       12.77      3.33 o 
   0  10  16      106.59      116.37     10.35 o 
   1  10  16       56.42       52.13      8.02 o 
   2  10  16       30.64       24.25      6.60 o 
   3  10  16      165.09      227.13     13.02 o 
   4  10  16        5.09        2.52      5.64 o 
   5  10  16       64.15       76.69      6.70 o 
   1  11  16      130.83      148.08     11.48 o 
   2  11  16        9.11        4.59      6.68 o 
   3  11  16       54.15       65.13      7.99 o 
   4  11  16      158.29      164.86      9.59 o 
   0  12  16       45.52       45.35      6.38 o 
   1  12  16      178.73      189.85     11.36 o 
   2  12  16       13.25       21.72      4.50 o 
   3  12  16      275.82      279.63     12.44 o 
   4  12  16        6.26       14.73      3.33 o 
   1  13  16        3.32        0.00      4.53 o 
   2  13  16       13.64       14.86      4.15 o 
   1   1  17     4540.09     4877.52     71.98 o 
   2   1  17     1370.62     1534.47     34.88 o 
   3   1  17        0.00       -3.73      4.53 o 
   4   1  17      218.82      228.25     10.98 o 
   5   1  17     2233.90     2291.14     54.19 o 
   6   1  17       55.85       62.09      8.80 o 
   7   1  17      195.10      185.15     12.03 o 
   8   1  17       24.65       30.14      4.61 o 
   0   2  17    13730.79    14761.15    175.37 o 
   1   2  17        2.51        4.06      4.54 o 
   2   2  17     2033.28     1922.44     40.81 o 
   3   2  17        0.33        4.60      3.26 o 
   4   2  17      283.99      310.94     12.99 o 
   5   2  17     3473.42     3322.45     68.50 o 
   6   2  17       98.38       89.77      9.51 o 
   7   2  17      178.14      172.65     11.19 o 
   8   2  17       85.37       74.34      6.40 o 
   1   3  17     1210.98     1337.95     32.22 o 
   2   3  17       67.09       67.22      5.77 o 
   3   3  17       11.72       20.14      4.11 o 
   4   3  17       55.66       62.53      6.53 o 
   5   3  17        2.80        7.72      4.80 o 
   6   3  17      650.95      663.03     23.13 o 
   7   3  17      199.23      182.42     11.18 o 
   8   3  17      272.00      262.09     10.52 o 
   0   4  17     1622.36     1462.82     34.94 o 
   1   4  17      410.06      444.65     13.30 o 
   2   4  17      475.66      476.22     14.61 o 
   3   4  17      666.06      758.47     22.49 o 
   4   4  17      126.28      119.22      8.65 o 
   5   4  17      342.81      387.09     17.51 o 
   6   4  17      241.82      238.69     13.85 o 
   7   4  17        9.46        8.18      4.80 o 
   1   5  17       10.09       11.00      3.33 o 
   2   5  17      757.17      722.63     21.67 o 
   3   5  17      329.39      355.47     13.62 o 
   4   5  17      348.15      366.37     14.90 o 
   5   5  17        6.97        6.24      6.74 o 
   6   5  17       35.27       19.53      7.90 o 
   7   5  17        0.92       -5.92      5.92 o 
   0   6  17     2106.56     1754.89     42.50 o 
   1   6  17      365.57      378.54     13.74 o 
   2   6  17       84.21       81.62      6.85 o 
   3   6  17      179.96      191.08     11.05 o 
   4   6  17       17.51       29.94      6.03 o 
   5   6  17        8.04        8.17      5.53 o 
   6   6  17       20.12       22.27      5.62 o 
   7   6  17       82.19       79.30      6.60 o 
   1   7  17       33.78       35.14      5.75 o 
   2   7  17       28.52       41.13      5.72 o 
   3   7  17      702.01      675.30     20.42 o 
   4   7  17     1279.22     1335.76     40.32 o 
   5   7  17       54.57       45.47      6.11 o 
   6   7  17       25.20       27.24      6.25 o 
   7   7  17       75.29       57.93      6.03 o 
   0   8  17      109.09      112.37      8.61 o 
   1   8  17      191.20      215.82     11.41 o 
   2   8  17      130.74      127.23      9.90 o 
   3   8  17        9.18        6.24      8.82 o 
   4   8  17      128.15      159.69     10.88 o 
   5   8  17      294.27      270.79     13.85 o 
   6   8  17       33.70       35.36      5.46 o 
   1   9  17        9.88       14.50      5.74 o 
   2   9  17      688.70      677.36     23.53 o 
   3   9  17      211.09      199.32     12.80 o 
   4   9  17        1.82        3.75      6.35 o 
   5   9  17       51.37       64.72      6.81 o 
   6   9  17      245.69      272.72     10.99 o 
   0  10  17       23.28       15.09      6.65 o 
   1  10  17       12.42       36.14      6.23 o 
   2  10  17      412.08      402.30     17.80 o 
   3  10  17      262.44      258.22     14.34 o 
   4  10  17      237.62      213.66     12.20 o 
   5  10  17        8.98       11.41      4.19 o 
   1  11  17      279.38      295.33     14.61 o 
   2  11  17       47.58       35.75      6.20 o 
   3  11  17      348.92      351.44     15.57 o 
   4  11  17        0.16        1.28      4.54 o 
   0  12  17        6.86       22.71      5.47 o 
   1  12  17        5.25        6.32      4.65 o 
   2  12  17       46.81       45.46      6.99 o 
   3  12  17       27.82       28.82      4.75 o 
   1  13  17        0.62        6.97      3.14 o 
   2  13  17        1.18        5.06      2.80 o 
   0   0  18       15.52       44.22      4.32 o 
   1   0  18     2567.83     3167.97     54.03 o 
   2   0  18      534.64      570.42     17.15 o 
   3   0  18     5528.13     5817.43     89.74 o 
   4   0  18        1.39       -2.72      5.22 o 
   5   0  18      144.26      133.88      9.68 o 
   6   0  18       71.52       58.34      7.19 o 
   7   0  18     1479.91     1513.01     40.23 o 
   8   0  18      461.39      425.40     13.88 o 
   1   1  18      530.34      609.11     17.02 o 
   2   1  18      206.39      210.21      9.13 o 
   3   1  18      105.87      111.28      7.27 o 
   4   1  18      634.43      615.67     18.31 o 
   5   1  18     1226.84     1276.43     39.10 o 
   6   1  18      348.38      342.25     16.92 o 
   7   1  18      215.00      205.27     12.77 o 
   8   1  18        0.25        2.02      3.19 o 
   0   2  18      618.19      643.16     17.80 o 
   1   2  18      305.17      328.37     10.88 o 
   2   2  18      435.53      416.43     13.04 o 
   3   2  18     1638.96     1721.73     41.90 o 
   4   2  18      253.29      252.25     11.66 o 
   5   2  18      918.06      997.42     29.09 o 
   6   2  18        0.93       -7.14      7.84 o 
   7   2  18        1.53       10.50      4.92 o 
   8   2  18       76.09       81.34      6.54 o 
   1   3  18     1190.52     1204.88     31.14 o 
   2   3  18      185.94      181.58      9.03 o 
   3   3  18      540.11      493.26     15.62 o 
   4   3  18      201.67      197.16     10.74 o 
   5   3  18      189.52      206.42     12.85 o 
   6   3  18      277.34      332.94     16.07 o 
   7   3  18      625.87      577.44     19.56 o 
   0   4  18       55.68       79.08      6.05 o 
   1   4  18     5499.62     5565.68     85.49 o 
   2   4  18      198.42      201.37     10.00 o 
   3   4  18        0.47       21.81      4.91 o 
   4   4  18       49.93       57.16      6.93 o 
   5   4  18       86.68      110.37     10.79 o 
   6   4  18        1.75       -0.97      6.24 o 
   7   4  18        0.94        7.37      4.73 o 
   1   5  18      244.41      215.47     10.12 o 
   2   5  18        0.13       -6.82      6.82 o 
   3   5  18     1129.19     1071.71     28.47 o 
   4   5  18      239.56      239.16     12.14 o 
   5   5  18       20.98       31.25      6.92 o 
   6   5  18        0.55        3.70      5.41 o 
   7   5  18      616.86      635.86     19.40 o 
   0   6  18      684.90      682.70     21.50 o 
   1   6  18      289.37      248.01     11.46 o 
   2   6  18      576.42      548.44     17.17 o 
   3   6  18      402.23      396.03     15.61 o 
   4   6  18      348.43      333.90     16.64 o 
   5   6  18        1.64        3.05      5.28 o 
   6   6  18      286.25      277.87     14.14 o 
   7   6  18        1.52        0.00      4.78 o 
   1   7  18        6.55        4.79      6.56 o 
   2   7  18      456.64      430.18     15.99 o 
   3   7  18      297.27      286.30     13.94 o 
   4   7  18       11.43       29.23      7.43 o 
   5   7  18      282.19      274.76     14.44 o 
   6   7  18        0.01        2.28      4.36 o 
   0   8  18      783.11      724.74     24.11 o 
   1   8  18     2146.60     2146.52     52.80 o 
   2   8  18      125.57      103.61      8.82 o 
   3   8  18       27.56       13.98      6.02 o 
   4   8  18       30.48       27.49      6.54 o 
   5   8  18      176.08      180.90     10.99 o 
   6   8  18      102.75       91.86      7.53 o 
   1   9  18        3.34        5.24      6.73 o 
   2   9  18     2731.05     2693.73     61.63 o 
   3   9  18      488.22      520.12     20.44 o 
   4   9  18      160.56      148.13     11.28 o 
   5   9  18       55.04       58.50      7.17 o 
   6   9  18      148.78      189.79      8.77 o 
   0  10  18        4.09       15.13      7.08 o 
   1  10  18       55.42       58.69      8.44 o 
   2  10  18      560.77      548.50     20.96 o 
   3  10  18       55.38       71.98      8.21 o 
   4  10  18       22.02       27.87      5.29 o 
   5  10  18       43.05       36.29      4.99 o 
   1  11  18       29.25       44.58      6.62 o 
   2  11  18      246.19      240.30     12.68 o 
   3  11  18        7.21        3.10      7.51 o 
   4  11  18       82.78       97.94      7.74 o 
   0  12  18      115.48      136.66      9.92 o 
   1  12  18      155.31      165.11      9.82 o 
   2  12  18       82.23       81.03      7.18 o 
   3  12  18       94.06       98.58      7.41 o 
   1  13  18        6.12        6.23      3.46 o 
   2  13  18      356.79      404.21     12.76 o 
   1   1  19      837.19      865.44     25.44 o 
   2   1  19     1148.91     1100.30     30.43 o 
   3   1  19     1013.47     1061.95     31.93 o 
   4   1  19      401.59      444.04     15.68 o 
   5   1  19      392.67      389.77     15.77 o 
   6   1  19       50.65       37.54      7.51 o 
   7   1  19     1087.28     1051.08     33.05 o 
   8   1  19      147.78      139.15      7.93 o 
   0   2  19      429.99      430.15     12.86 o 
   1   2  19      908.60      907.44     26.65 o 
   2   2  19      292.41      334.46     11.82 o 
   3   2  19      682.64      691.87     21.45 o 
   4   2  19      196.87      180.81     10.09 o 
   5   2  19       80.12       70.66      9.23 o 
   6   2  19      475.69      525.76     20.74 o 
   7   2  19        4.29        0.00      5.55 o 
   1   3  19     1734.39     1846.71     41.38 o 
   2   3  19      164.30      162.44      8.77 o 
   3   3  19       12.81        9.24      3.96 o 
   4   3  19      464.05      467.33     16.34 o 
   5   3  19        5.76       -8.43      8.43 o 
   6   3  19        1.56        2.98      7.09 o 
   7   3  19      102.58       96.94      8.92 o 
   0   4  19      930.26      785.40     21.65 o 
   1   4  19       32.90       33.82      4.68 o 
   2   4  19      208.20      276.99     11.51 o 
   3   4  19      208.27      202.81     10.71 o 
   4   4  19      199.15      188.97     10.81 o 
   5   4  19     1417.06     1408.84     42.49 o 
   6   4  19      216.45      221.07     12.97 o 
   7   4  19        4.94       12.64      4.52 o 
   1   5  19       73.29       67.02      6.58 o 
   2   5  19       75.60       68.94      6.31 o 
   3   5  19      263.16      279.57     12.92 o 
   4   5  19     1124.47     1180.78     31.84 o 
   5   5  19       90.33       81.79      9.44 o 
   6   5  19        2.66       -6.20      6.20 o 
   7   5  19       97.82       77.39      7.60 o 
   0   6  19      233.77      192.61     10.16 o 
   1   6  19     3874.97     3584.98     68.37 o 
   2   6  19      164.95      153.32      9.70 o 
   3   6  19      983.60      982.22     28.54 o 
   4   6  19      801.57      790.08     26.22 o 
   5   6  19      273.49      274.84     14.79 o 
   6   6  19       13.47       22.04      5.00 o 
   7   6  19      102.94       86.01      7.35 o 
   1   7  19     4629.88     4438.91     81.04 o 
   2   7  19       72.72       63.60      7.69 o 
   3   7  19      718.35      765.46     25.59 o 
   4   7  19      109.46      119.99      9.96 o 
   5   7  19       28.83       49.53      7.41 o 
   6   7  19       22.55       22.18      6.11 o 
   0   8  19     6593.32     6419.40    105.70 o 
   1   8  19       18.99       24.36      5.93 o 
   2   8  19      256.99      263.54     14.87 o 
   3   8  19     1574.32     1548.50     44.03 o 
   4   8  19       45.25       46.84      7.73 o 
   5   8  19       99.94       94.87      8.66 o 
   6   8  19       49.92       57.24      6.59 o 
   1   9  19      224.61      262.40     15.43 o 
   2   9  19      952.36      971.37     28.65 o 
   3   9  19       41.88       37.95      7.75 o 
   4   9  19       86.54       97.24      8.60 o 
   5   9  19        0.00       -5.00      5.00 o 
   0  10  19      903.73      922.65     27.66 o 
   1  10  19      247.45      274.96     14.47 o 
   2  10  19       97.01      101.35      9.61 o 
   3  10  19       59.35       71.63      7.91 o 
   4  10  19        2.44        0.75      5.58 o 
   5  10  19      450.53      457.38     14.81 o 
   1  11  19        5.18        2.70      6.04 o 
   2  11  19       30.10       27.59      6.36 o 
   3  11  19       95.32       87.15      7.91 o 
   4  11  19     1224.12     1255.53     31.16 o 
   0  12  19      112.97      139.42      9.24 o 
   1  12  19       45.62       53.97      6.38 o 
   2  12  19        4.57       -5.02      5.02 o 
   3  12  19       31.75       33.52      5.51 o 
   1  13  19        7.28        4.04      3.78 o 
   0   0  20     1738.51     1820.05     39.41 o 
   1   0  20      805.15      797.63     21.04 o 
   2   0  20      232.03      245.49     10.21 o 
   3   0  20      258.82      294.19     12.13 o 
   4   0  20       61.69       58.28      6.44 o 
   5   0  20      165.83      180.92     12.64 o 
   6   0  20       49.59       49.86      7.28 o 
   7   0  20      213.65      249.80     13.33 o 
   1   1  20        1.78        0.69      4.49 o 
   2   1  20       96.11      140.27      7.69 o 
   3   1  20     1462.62     1413.73     38.49 o 
   4   1  20      152.84      150.95      9.73 o 
   5   1  20      300.24      317.54     16.02 o 
   6   1  20      890.62      940.67     27.68 o 
   7   1  20      679.88      705.33     21.59 o 
   0   2  20        0.02        2.06      4.29 o 
   1   2  20      363.80      381.42     12.77 o 
   2   2  20      446.28      400.14     13.50 o 
   3   2  20       30.13       16.73      4.86 o 
   4   2  20       98.50      106.07      8.37 o 
   5   2  20      163.07      166.84     13.19 o 
   6   2  20      373.92      349.98     16.54 o 
   7   2  20      173.69      187.40     11.06 o 
   1   3  20       78.17       96.71      6.77 o 
   2   3  20      101.91       94.88      7.33 o 
   3   3  20      108.58      124.31      8.41 o 
   4   3  20       16.25       16.19      5.16 o 
   5   3  20      273.86      315.74     16.56 o 
   6   3  20      273.84      303.23     15.68 o 
   7   3  20      544.77      578.72     18.53 o 
   0   4  20      304.42      314.25     11.99 o 
   1   4  20      873.42      871.76     23.78 o 
   2   4  20      156.48      170.89      9.22 o 
   3   4  20      217.96      222.81     11.13 o 
   4   4  20      165.76      177.13     10.53 o 
   5   4  20      383.93      404.47     18.79 o 
   6   4  20     1511.96     1604.16     43.35 o 
   7   4  20      612.61      632.88     18.99 o 
   1   5  20      138.01      149.23      9.27 o 
   2   5  20      354.26      274.80     12.39 o 
   3   5  20     1343.55     1319.69     39.30 o 
   4   5  20      126.87      142.56     11.48 o 
   5   5  20      337.14      325.71     16.47 o 
   6   5  20       75.68       94.99      8.87 o 
   7   5  20        7.59        2.32      3.91 o 
   0   6  20        0.68       -2.78      6.63 o 
   1   6  20     3139.87     2929.37     61.18 o 
   2   6  20     2100.85     1933.87     48.73 o 
   3   6  20      362.73      410.61     16.26 o 
   4   6  20      200.55      202.14     13.39 o 
   5   6  20      126.20      123.75     10.32 o 
   6   6  20      350.16      367.30     15.43 o 
   7   6  20      106.46      104.06      7.61 o 
   1   7  20     1992.29     1970.85     49.31 o 
   2   7  20     1407.64     1370.35     40.61 o 
   3   7  20        2.05       -7.48      7.48 o 
   4   7  20        4.53        5.16      6.11 o 
   5   7  20       37.66       29.88      6.02 o 
   6   7  20       18.17       11.87      4.66 o 
   0   8  20       59.30       33.47      8.07 o 
   1   8  20      117.71      117.76      8.75 o 
   2   8  20      308.84      345.28     16.90 o 
   3   8  20      950.04      851.80     26.66 o 
   4   8  20       31.34       23.31      6.34 o 
   5   8  20      144.81      164.68     10.53 o 
   6   8  20        4.40        6.96      3.94 o 
   1   9  20       10.21       11.23      5.88 o 
   2   9  20      894.02      920.56     27.88 o 
   3   9  20      755.12      805.27     25.31 o 
   4   9  20      239.30      260.08     13.46 o 
   5   9  20        0.07       -5.48      5.48 o 
   0  10  20      135.18      125.68     11.26 o 
   1  10  20      164.65      145.50     11.42 o 
   2  10  20      561.69      564.58     20.65 o 
   3  10  20       81.29       73.48      7.69 o 
   4  10  20      374.46      393.53     15.58 o 
   5  10  20        4.38        6.25      3.80 o 
   1  11  20      127.59      164.46     10.81 o 
   2  11  20       18.12       16.27      5.32 o 
   3  11  20      507.08      518.58     17.76 o 
   4  11  20      265.29      277.87     11.42 o 
   0  12  20       81.61       78.87      7.58 o 
   1  12  20       40.96       48.07      6.15 o 
   2  12  20      133.33      157.31      9.55 o 
   3  12  20      347.21      369.60     12.71 o 
   1   1  21      826.50      775.11     21.46 o 
   2   1  21      126.34      129.24      8.13 o 
   3   1  21      380.41      375.41     14.31 o 
   4   1  21      187.69      188.48     10.76 o 
   5   1  21      843.92      912.55     27.72 o 
   6   1  21      100.18      122.72     10.20 o 
   7   1  21       22.06       19.59      5.84 o 
   0   2  21      133.58      107.57      6.99 o 
   1   2  21      224.97      220.89      9.79 o 
   2   2  21      575.23      568.84     19.05 o 
   3   2  21      118.94       96.86      7.64 o 
   4   2  21      706.84      699.20     23.54 o 
   5   2  21       24.71       20.58      7.55 o 
   6   2  21       52.24       60.67      8.10 o 
   7   2  21      326.79      304.43     13.71 o 
   1   3  21      168.26      169.54      8.85 o 
   2   3  21       32.67       42.23      5.43 o 
   3   3  21       32.70       22.84      5.22 o 
   4   3  21     1243.88     1301.89     40.64 o 
   5   3  21     1152.56     1151.72     31.57 o 
   6   3  21      610.03      603.68     21.53 o 
   7   3  21       74.63       77.99      7.74 o 
   0   4  21      510.22      473.11     15.34 o 
   1   4  21      767.29      700.95     21.78 o 
   2   4  21      478.22      445.39     15.38 o 
   3   4  21      976.52      877.59     26.84 o 
   4   4  21      112.48       95.94      8.65 o 
   5   4  21      364.09      349.38     17.07 o 
   6   4  21        4.00        3.62      5.72 o 
   7   4  21       17.33       21.93      4.95 o 
   1   5  21      136.44      147.65      9.00 o 
   2   5  21      753.58      803.44     24.69 o 
   3   5  21      580.43      558.25     18.45 o 
   4   5  21     1111.80     1153.35     32.05 o 
   5   5  21      435.24      447.27     19.33 o 
   6   5  21       13.71       21.34      5.39 o 
   7   5  21       29.37       33.65      4.87 o 
   0   6  21     1169.87     1041.46     28.73 o 
   1   6  21     1615.31     1665.00     44.44 o 
   2   6  21     1243.18     1146.33     30.78 o 
   3   6  21        1.99        3.17      7.95 o 
   4   6  21       54.69       73.83      8.20 o 
   5   6  21      746.51      744.65     24.22 o 
   6   6  21       16.66       16.10      5.28 o 
   1   7  21      614.96      585.12     19.33 o 
   2   7  21       28.24       27.87      5.75 o 
   3   7  21      140.27      119.58     10.05 o 
   4   7  21      105.40      105.99     10.18 o 
   5   7  21        0.95       -6.97      6.97 o 
   6   7  21        4.68        4.29      3.43 o 
   0   8  21     5247.92     5211.50     92.81 o 
   1   8  21     1556.81     1547.48     45.33 o 
   2   8  21       24.48       16.25      6.67 o 
   3   8  21      645.69      638.48     23.21 o 
   4   8  21        1.39        0.95      6.62 o 
   5   8  21       45.61       48.33      6.99 o 
   6   8  21       10.91        6.03      4.02 o 
   1   9  21     1843.52     1686.95     47.28 o 
   2   9  21      446.06      459.59     19.69 o 
   3   9  21      142.89      133.51     11.23 o 
   4   9  21       17.40       19.94      5.76 o 
   5   9  21       54.47       42.51      5.42 o 
   0  10  21      255.34      297.73     15.11 o 
   1  10  21      100.09      102.53      9.90 o 
   2  10  21      126.70      122.92     10.24 o 
   3  10  21       71.43       70.97      8.33 o 
   4  10  21       15.44       13.49      5.51 o 
   1  11  21       12.11       12.85      4.71 o 
   2  11  21       15.12        4.14      5.12 o 
   3  11  21        9.87       12.73      4.42 o 
   4  11  21      315.84      429.71     13.33 o 
   0  12  21        4.01        0.00      3.64 o 
   1  12  21        2.10        0.65      4.25 o 
   2  12  21       36.14       51.28      6.12 o 
   0   0  22     4926.20     5227.33     83.02 o 
   1   0  22       16.74       24.70      4.70 o 
   2   0  22      369.76      375.27     13.68 o 
   3   0  22     1160.76     1291.09     37.53 o 
   4   0  22      263.31      252.83     12.35 o 
   5   0  22     1293.99     1333.10     41.46 o 
   6   0  22        7.25        1.95      4.96 o 
   7   0  22       15.13       19.63      5.35 o 
   1   1  22       40.45       39.07      4.57 o 
   2   1  22      136.13      118.07      8.08 o 
   3   1  22      108.31      103.89      7.78 o 
   4   1  22       24.38       28.41      5.83 o 
   5   1  22      118.85      120.29     11.11 o 
   6   1  22       29.83       31.66      6.94 o 
   7   1  22      233.17      242.91     11.94 o 
   0   2  22      748.94      853.19     23.30 o 
   1   2  22        0.92        2.82      2.64 o 
   2   2  22       25.89       26.06      5.22 o 
   3   2  22       25.89       20.61      5.53 o 
   4   2  22      316.28      342.33     14.73 o 
   5   2  22      615.74      666.65     23.71 o 
   6   2  22        5.60        6.35      4.84 o 
   7   2  22      216.09      231.13     11.82 o 
   1   3  22      659.92      694.63     21.59 o 
   2   3  22      252.97      276.76     11.80 o 
   3   3  22      452.97      464.28     16.75 o 
   4   3  22      188.08      214.33     12.11 o 
   5   3  22       42.73       43.01      7.37 o 
   6   3  22      162.53      158.85     11.49 o 
   7   3  22      157.02      155.38      9.46 o 
   0   4  22       65.07       62.72      6.46 o 
   1   4  22        4.88       -6.27      6.53 o 
   2   4  22     1305.43     1324.03     38.60 o 
   3   4  22      610.12      581.56     18.88 o 
   4   4  22      785.46      821.47     26.36 o 
   5   4  22     1011.34     1057.58     29.86 o 
   6   4  22      106.07      116.91      9.28 o 
   7   4  22      155.11      184.92      9.56 o 
   1   5  22      436.73      465.63     15.99 o 
   2   5  22      341.61      326.62     13.98 o 
   3   5  22       35.02       24.73      5.89 o 
   4   5  22      161.16      159.46     12.00 o 
   5   5  22       28.61       42.85      7.99 o 
   6   5  22      524.38      551.20     19.38 o 
   7   5  22       32.31       39.79      4.84 o 
   0   6  22     2265.37     2028.88     50.18 o 
   1   6  22      439.70      397.62     15.67 o 
   2   6  22       32.82       41.30      6.04 o 
   3   6  22       74.85       59.38      8.58 o 
   4   6  22      648.67      663.47     23.85 o 
   5   6  22       13.05       11.99      5.16 o 
   6   6  22        4.43        3.60      4.93 o 
   1   7  22      313.77      310.98     14.20 o 
   2   7  22     1116.93     1132.54     31.31 o 
   3   7  22      479.76      389.26     18.07 o 
   4   7  22        0.40        4.04      5.34 o 
   5   7  22       73.37       60.04      7.50 o 
   6   7  22       12.80       16.84      4.72 o 
   0   8  22     7872.29     7550.48    120.10 o 
   1   8  22      514.02      434.28     19.27 o 
   2   8  22      165.67      153.17     11.65 o 
   3   8  22      137.26      104.96     10.34 o 
   4   8  22      149.31      133.48     10.36 o 
   5   8  22      127.00      143.73      9.57 o 
   1   9  22       12.90       14.66      6.95 o 
   2   9  22       29.40       27.76      8.27 o 
   3   9  22       48.69       69.62      8.08 o 
   4   9  22      390.18      397.30     16.48 o 
   5   9  22      114.33      143.57      8.94 o 
   0  10  22       44.53       52.03      7.87 o 
   1  10  22        1.58        3.84      5.08 o 
   2  10  22      135.36      136.06     10.82 o 
   3  10  22      407.95      448.36     17.53 o 
   4  10  22      170.72      167.75      9.80 o 
   1  11  22       56.76       51.97      6.91 o 
   2  11  22       25.21       18.83      5.61 o 
   3  11  22      322.98      322.82     12.80 o 
   0  12  22      236.45      248.51     11.51 o 
   1  12  22       41.68       36.31      5.82 o 
   2  12  22      167.96      219.31     10.31 o 
   1   1  23      177.06      189.09     10.01 o 
   2   1  23     1346.25     1513.67     40.51 o 
   3   1  23      316.72      286.98     13.21 o 
   4   1  23      281.37      300.30     13.56 o 
   5   1  23       31.83       21.64      7.50 o 
   6   1  23       11.98       11.47      5.84 o 
   7   1  23       24.64       31.46      5.90 o 
   0   2  23      192.58      197.87     10.11 o 
   1   2  23       32.57       32.43      5.14 o 
   2   2  23        0.68        3.70      5.84 o 
   3   2  23     1416.83     1449.93     41.95 o 
   4   2  23        0.11        3.24      5.60 o 
   5   2  23      281.72      283.22     15.65 o 
   6   2  23      234.73      283.83     14.44 o 
   7   2  23        1.40        3.87      4.40 o 
   1   3  23      819.01      851.18     24.72 o 
   2   3  23      178.98      203.72     10.47 o 
   3   3  23     2941.42     3030.97     64.79 o 
   4   3  23      181.63      153.35     12.41 o 
   5   3  23       59.18       53.01      7.47 o 
   6   3  23        0.26        3.00      4.60 o 
   7   3  23       74.05       78.99      6.45 o 
   0   4  23       24.58       30.20      5.08 o 
   1   4  23      576.25      588.39     18.06 o 
   2   4  23      299.98      315.58     13.72 o 
   3   4  23      167.92      166.87     10.70 o 
   4   4  23      188.15      164.61     12.77 o 
   5   4  23        9.09        4.81      5.63 o 
   6   4  23       32.49       38.34      6.39 o 
   7   4  23        0.37        3.18      4.10 o 
   1   5  23      741.85      737.16     24.05 o 
   2   5  23      354.27      341.64     14.76 o 
   3   5  23     1500.44     1600.27     46.25 o 
   4   5  23      332.82      388.00     18.21 o 
   5   5  23      164.47      160.78     11.37 o 
   6   5  23      137.34      117.50     10.17 o 
   0   6  23        0.02        2.07      3.74 o 
   1   6  23        3.54       -1.05      6.19 o 
   2   6  23        2.86       18.20      5.36 o 
   3   6  23     1074.91     1038.18     30.21 o 
   4   6  23      428.23      460.02     19.83 o 
   5   6  23        1.33        3.67      7.00 o 
   6   6  23        0.08       -5.09      5.09 o 
   1   7  23        2.36        8.62      4.66 o 
   2   7  23     1688.98     1578.43     45.60 o 
   3   7  23        0.01       -6.82      6.82 o 
   4   7  23        0.92        2.64      5.02 o 
   5   7  23        5.58        0.00      6.35 o 
   6   7  23        0.01       -5.40      5.40 o 
   0   8  23     2071.55     1914.04     51.11 o 
   1   8  23      588.41      529.75     21.29 o 
   2   8  23      115.35      161.46     13.31 o 
   3   8  23       76.73       65.97      8.95 o 
   4   8  23      134.92      141.74     11.55 o 
   5   8  23        4.85        1.39      5.71 o 
   1   9  23      861.77      813.89     26.22 o 
   2   9  23      194.71      138.32     11.18 o 
   3   9  23       43.90       58.10      8.27 o 
   4   9  23       34.69       40.98      5.89 o 
   5   9  23        0.52        2.66      4.30 o 
   0  10  23        7.87       14.50      4.59 o 
   1  10  23      173.09      223.88     12.72 o 
   2  10  23      768.91      809.86     24.69 o 
   3  10  23      559.80      602.16     19.55 o 
   4  10  23      162.82      211.97     10.51 o 
   1  11  23       49.40       41.93      6.83 o 
   2  11  23       31.61       24.12      5.65 o 
   3  11  23       30.20       17.48      4.90 o 
   0  12  23       16.94       21.09      4.39 o 
   1  12  23       53.87       56.31      5.82 o 
   2  12  23      100.70      100.15      7.17 o 
   0   0  24     1731.79     1882.19     45.74 o 
   1   0  24      777.92      769.41     23.50 o 
   2   0  24        2.61        3.76      4.96 o 
   3   0  24      246.76      246.86     12.52 o 
   4   0  24        2.02       -5.42      6.04 o 
   5   0  24      115.20      126.75     11.77 o 
   6   0  24      481.25      496.84     19.62 o 
   7   0  24       62.76       67.29      6.36 o 
   1   1  24       25.41       28.03      4.82 o 
   2   1  24       14.57       16.58      4.32 o 
   3   1  24       48.86       63.57      7.52 o 
   4   1  24      443.72      506.92     18.12 o 
   5   1  24      137.68      158.70     12.11 o 
   6   1  24       41.13       61.30      7.92 o 
   7   1  24       28.76       26.51      5.71 o 
   0   2  24      137.04      131.11      8.43 o 
   1   2  24      828.89      847.01     24.94 o 
   2   2  24      759.36      850.71     25.55 o 
   3   2  24        4.47        1.04      6.32 o 
   4   2  24       25.40       34.23      6.88 o 
   5   2  24        5.04       -2.13      6.73 o 
   6   2  24        3.49       11.39      5.13 o 
   7   2  24      146.66      150.64      9.14 o 
   1   3  24       34.64       40.29      6.18 o 
   2   3  24      101.67      100.86      7.96 o 
   3   3  24        0.62       14.86      5.76 o 
   4   3  24      549.85      604.60     22.76 o 
   5   3  24       17.60       25.12      5.68 o 
   6   3  24      148.02      188.72     11.83 o 
   7   3  24        0.96        5.09      3.60 o 
   0   4  24      142.46      168.78     10.25 o 
   1   4  24       16.41       17.36      4.84 o 
   2   4  24      496.95      544.32     18.33 o 
   3   4  24      196.99      234.55     12.11 o 
   4   4  24        9.99        9.49      5.10 o 
   5   4  24      288.09      279.96     15.64 o 
   6   4  24      290.68      315.93     14.84 o 
   1   5  24       42.39       44.69      6.43 o 
   2   5  24       72.27       73.36      7.77 o 
   3   5  24       83.95       81.96      9.79 o 
   4   5  24      210.43      181.99     12.49 o 
   5   5  24       82.53       71.36      8.59 o 
   6   5  24        0.17        7.79      3.89 o 
   0   6  24        5.70       16.06      4.73 o 
   1   6  24      469.14      492.53     17.70 o 
   2   6  24       14.78       10.22      5.75 o 
   3   6  24      277.13      229.55     14.43 o 
   4   6  24      256.37      233.79     14.13 o 
   5   6  24        0.27        3.55      6.03 o 
   6   6  24      125.07      137.50      9.22 o 
   1   7  24      266.68      290.12     16.03 o 
   2   7  24       79.00       89.26      9.91 o 
   3   7  24       56.94       45.45      7.92 o 
   4   7  24        0.09       -4.85      5.40 o 
   5   7  24       31.50       35.05      5.91 o 
   6   7  24        0.06        3.52      4.30 o 
   0   8  24       26.34       40.76      8.62 o 
   1   8  24      454.12      459.17     20.35 o 
   2   8  24      703.60      664.83     23.69 o 
   3   8  24       30.26       12.62      6.93 o 
   4   8  24       15.79       13.83      5.09 o 
   5   8  24      137.62      132.04      9.22 o 
   1   9  24       34.80       16.38      6.25 o 
   2   9  24        9.10       19.53      5.76 o 
   3   9  24        1.76        9.40      4.47 o 
   4   9  24        0.41        2.89      3.12 o 
   5   9  24      274.96      320.52     11.57 o 
   0  10  24     1280.73     1236.72     37.85 o 
   1  10  24       74.53       59.70      8.44 o 
   2  10  24        2.54        2.52      6.00 o 
   3  10  24       30.09       45.34      5.64 o 
   4  10  24       74.03       90.37      7.28 o 
   1  11  24       72.66       58.60      7.10 o 
   2  11  24       83.42       98.13      7.90 o 
   3  11  24       38.18       42.95      5.60 o 
   0  12  24        4.97       13.35      4.16 o 
   1  12  24      120.48      177.76      9.04 o 
   1   1  25      256.58      279.69     12.34 o 
   2   1  25      335.59      350.44     14.02 o 
   3   1  25      451.87      502.50     17.81 o 
   4   1  25       70.56       89.47     10.15 o 
   5   1  25      471.38      501.69     20.56 o 
   6   1  25        6.35        7.10      5.62 o 
   7   1  25       19.15       23.24      4.78 o 
   0   2  25       57.27       77.65      7.58 o 
   1   2  25        0.78        0.00      3.34 o 
   2   2  25        0.01        3.05      5.28 o 
   3   2  25     1885.21     1983.07     51.70 o 
   4   2  25      607.05      622.65     23.45 o 
   5   2  25      106.94      147.59     10.86 o 
   6   2  25       30.29       14.39      6.79 o 
   7   2  25      215.90      222.73     10.91 o 
   1   3  25      252.37      260.72     12.43 o 
   2   3  25      476.87      432.05     16.22 o 
   3   3  25     1261.82     1354.36     42.16 o 
   4   3  25       44.71       50.14      8.93 o 
   5   3  25      322.68      340.34     17.14 o 
   6   3  25        9.26        8.22      5.29 o 
   7   3  25       10.21        7.84      4.31 o 
   0   4  25        0.00       -6.45      6.45 o 
   1   4  25      235.19      217.83     12.03 o 
   2   4  25       56.94       47.60      6.93 o 
   3   4  25        1.12        5.51      8.04 o 
   4   4  25        5.49       11.67      4.61 o 
   5   4  25        3.01        4.95      7.21 o 
   6   4  25      231.86      225.33     12.47 o 
   1   5  25        0.12       -1.07      6.34 o 
   2   5  25       14.85       18.61      5.14 o 
   3   5  25     2735.47     2869.84     64.89 o 
   4   5  25      224.08      234.94     14.46 o 
   5   5  25      702.67      696.71     23.19 o 
   6   5  25        8.51       10.89      4.16 o 
   0   6  25       36.45       41.59      6.67 o 
   1   6  25     1168.58     1125.01     31.64 o 
   2   6  25       35.17       23.61      5.53 o 
   3   6  25      110.94      105.52     10.00 o 
   4   6  25      244.81      231.13     14.07 o 
   5   6  25      105.27      117.44      9.72 o 
   6   6  25       11.06        5.17      5.89 o 
   1   7  25      323.23      278.67     15.36 o 
   2   7  25      555.90      548.11     21.64 o 
   3   7  25        0.06       -6.61      6.61 o 
   4   7  25        0.93        0.93      6.12 o 
   5   7  25       28.96       25.50      6.09 o 
   0   8  25       80.73       56.26      8.12 o 
   1   8  25       62.92       45.07      7.35 o 
   2   8  25     1091.60     1075.01     30.56 o 
   3   8  25        3.26       12.18      3.21 o 
   4   8  25        9.75       23.46      5.21 o 
   5   8  25       31.24       41.65      5.64 o 
   1   9  25      161.27      178.04     11.81 o 
   2   9  25      292.06      283.42     14.71 o 
   3   9  25       20.86       24.52      6.31 o 
   4   9  25      112.83      135.35      9.40 o 
   0  10  25       16.37       23.49      5.33 o 
   1  10  25      681.50      673.51     22.13 o 
   2  10  25      130.96      144.07     10.32 o 
   3  10  25       64.39       74.90      6.95 o 
   1  11  25        0.39       -5.83      5.83 o 
   2  11  25       41.87       36.77      4.85 o 
   0   0  26      211.45      215.89     11.32 o 
   1   0  26     1031.95     1019.87     29.01 o 
   2   0  26      758.36      932.25     27.51 o 
   3   0  26      427.63      464.16     17.29 o 
   4   0  26     1659.39     1760.91     48.97 o 
   5   0  26     2348.67     2612.50     60.24 o 
   6   0  26      259.87      313.56     14.56 o 
   7   0  26      360.71      399.52     13.61 o 
   1   1  26      657.96      643.60     19.71 o 
   2   1  26        5.40        3.11      7.38 o 
   3   1  26     1315.81     1358.62     42.44 o 
   4   1  26       38.89       41.43      8.38 o 
   5   1  26     1452.07     1633.47     46.35 o 
   6   1  26        3.35        4.19      6.76 o 
   7   1  26        0.91        2.03      4.92 o 
   0   2  26      323.28      289.29     12.79 o 
   1   2  26       25.11       41.25      5.75 o 
   2   2  26      269.32      269.86     12.93 o 
   3   2  26     1037.60     1157.92     32.08 o 
   4   2  26      533.72      506.03     20.89 o 
   5   2  26        5.33       17.77      5.38 o 
   6   2  26       70.02       78.65      8.87 o 
   1   3  26     2311.57     2451.71     57.66 o 
   2   3  26      332.50      332.17     14.30 o 
   3   3  26       32.87       34.65      7.63 o 
   4   3  26       79.10       89.41     10.08 o 
   5   3  26      682.48      740.96     24.49 o 
   6   3  26      186.54      232.86     11.88 o 
   0   4  26     2270.13     2095.20     52.50 o 
   1   4  26       79.09      105.48      8.52 o 
   2   4  26       10.73        9.84      4.23 o 
   3   4  26      287.38      245.52     14.54 o 
   4   4  26       12.33       15.84      6.03 o 
   5   4  26      428.28      505.28     19.34 o 
   6   4  26        2.16        5.67      4.77 o 
   1   5  26      200.64      213.59     12.18 o 
   2   5  26        0.10        6.65      4.96 o 
   3   5  26      102.19      103.90     10.81 o 
   4   5  26      106.15      135.75     11.07 o 
   5   5  26      172.03      195.93     12.39 o 
   6   5  26        8.68       14.53      4.53 o 
   0   6  26       29.50       33.26      6.66 o 
   1   6  26      797.71      854.53     28.06 o 
   2   6  26       14.60       18.47      6.81 o 
   3   6  26        2.65        5.38      5.81 o 
   4   6  26       15.00       -0.98      8.28 o 
   5   6  26      181.06      193.13     11.70 o 
   6   6  26       14.61       22.60      4.60 o 
   1   7  26      696.74      690.85     24.48 o 
   2   7  26        5.26       15.12      5.71 o 
   3   7  26       23.82       19.03      6.59 o 
   4   7  26      735.23      723.36     23.23 o 
   5   7  26      139.04      133.08      9.66 o 
   0   8  26     1027.89      932.50     28.68 o 
   1   8  26      333.99      336.93     17.45 o 
   2   8  26      303.33      341.17     16.67 o 
   3   8  26      170.93      162.60     11.99 o 
   4   8  26       31.84       38.41      5.83 o 
   5   8  26       12.40        4.28      3.81 o 
   1   9  26      285.33      269.17     14.19 o 
   2   9  26       63.44       70.12      8.27 o 
   3   9  26      271.14      306.85     14.79 o 
   4   9  26        5.42        7.32      3.74 o 
   0  10  26      104.88       67.45      8.68 o 
   1  10  26       28.77       35.21      7.01 o 
   2  10  26      110.54      122.48      9.16 o 
   3  10  26        0.64       -1.23      5.13 o 
   1  11  26      115.83      142.24      8.98 o 
   2  11  26        5.35        8.28      3.28 o 
   1   1  27       27.96       27.09      6.25 o 
   2   1  27     3269.00     3359.03     70.51 o 
   3   1  27     5217.61     5483.02     97.51 o 
   4   1  27      756.99      808.40     26.96 o 
   5   1  27       34.00       22.05      7.41 o 
   6   1  27       80.58       92.57      8.37 o 
   0   2  27      254.59      274.57     13.05 o 
   1   2  27     4581.41     4525.04     84.59 o 
   2   2  27      403.36      365.19     16.01 o 
   3   2  27        0.91        9.57      4.47 o 
   4   2  27      203.49      220.08     14.38 o 
   5   2  27       18.80       31.52      6.24 o 
   6   2  27      111.06      129.80      9.56 o 
   1   3  27      893.78      913.72     28.10 o 
   2   3  27     1604.04     1665.12     47.55 o 
   3   3  27      210.96      227.02     14.68 o 
   4   3  27      318.62      345.63     17.17 o 
   5   3  27       14.80       16.52      5.25 o 
   6   3  27        1.60        3.55      5.16 o 
   0   4  27       16.39        6.46      6.97 o 
   1   4  27      340.94      361.39     15.24 o 
   2   4  27     1475.27     1671.13     47.08 o 
   3   4  27      209.98      218.37     14.54 o 
   4   4  27       81.62       96.17     10.19 o 
   5   4  27        0.20       -0.90      6.58 o 
   6   4  27      362.31      405.72     15.17 o 
   1   5  27      763.68      803.37     26.42 o 
   2   5  27     1518.26     1615.84     46.51 o 
   3   5  27      259.88      269.66     15.12 o 
   4   5  27      130.57      129.71     11.38 o 
   5   5  27      154.31      145.60     10.70 o 
   6   5  27       29.32       37.15      5.60 o 
   0   6  27       61.22       51.78      7.63 o 
   1   6  27        0.75       -4.43      7.35 o 
   2   6  27     1702.64     1707.29     48.20 o 
   3   6  27      472.14      473.36     20.70 o 
   4   6  27      167.17      224.66     13.19 o 
   5   6  27      181.61      179.39     11.19 o 
   1   7  27      109.13       94.72      9.88 o 
   2   7  27      521.08      593.98     22.44 o 
   3   7  27       91.22       72.50      8.72 o 
   4   7  27        8.98       12.86      5.46 o 
   5   7  27      311.97      343.95     13.42 o 
   0   8  27       60.38       53.14      8.27 o 
   1   8  27       11.64       21.77      5.62 o 
   2   8  27        4.16       11.00      5.22 o 
   3   8  27       42.65       20.95      6.69 o 
   4   8  27        0.16       -2.13      5.06 o 
   1   9  27      183.12      209.68     13.19 o 
   2   9  27       55.85       52.50      6.13 o 
   3   9  27      170.27      205.09     11.32 o 
   4   9  27       36.32       38.56      5.19 o 
   0  10  27       43.76       54.07      6.31 o 
   1  10  27       25.65       27.69      5.82 o 
   2  10  27        6.91        3.40      5.48 o 
   3  10  27      222.06      256.89     11.19 o 
   1  11  27       59.00       72.82      6.52 o 
   0   0  28      894.67      962.40     28.49 o 
   1   0  28      549.44      550.37     18.69 o 
   2   0  28      195.97      206.36     12.21 o 
   3   0  28       30.76       37.56      7.56 o 
   4   0  28      204.00      210.94     14.05 o 
   5   0  28     1566.21     1748.17     46.44 o 
   6   0  28      750.14      908.25     28.39 o 
   1   1  28      522.69      551.28     18.78 o 
   2   1  28      896.78      979.79     29.83 o 
   3   1  28     1123.33     1232.24     34.18 o 
   4   1  28       73.16       84.89      9.96 o 
   5   1  28       31.92       44.07      7.27 o 
   6   1  28      176.72      190.20     11.12 o 
   0   2  28     4601.23     4648.85     87.87 o 
   1   2  28     1444.45     1534.59     45.19 o 
   2   2  28      520.80      574.89     19.65 o 
   3   2  28        2.85       -1.10      6.53 o 
   4   2  28      198.15      218.03     14.13 o 
   5   2  28      298.09      311.28     15.32 o 
   6   2  28      330.86      372.10     14.69 o 
   1   3  28     2438.38     2575.14     60.76 o 
   2   3  28     1037.99     1144.37     32.29 o 
   3   3  28       61.28       71.13      9.04 o 
   4   3  28        1.97        0.00      7.25 o 
   5   3  28      164.74      185.56     11.96 o 
   6   3  28        6.12       -0.64      5.64 o 
   0   4  28     3621.57     3485.12     73.14 o 
   1   4  28      555.33      578.07     19.80 o 
   2   4  28      186.82      202.89     14.20 o 
   3   4  28     1084.94     1157.02     32.55 o 
   4   4  28      959.15      987.11     29.14 o 
   5   4  28       24.35       33.22      6.16 o 
   6   4  28       21.17       19.16      4.82 o 
   1   5  28        0.01        4.40      5.83 o 
   2   5  28       39.26       54.01      9.02 o 
   3   5  28     1573.55     1690.52     47.30 o 
   4   5  28     1028.08     1145.40     30.47 o 
   5   5  28        0.07        2.31      5.16 o 
   6   5  28        5.72       14.85      3.77 o 
   0   6  28      401.02      376.39     18.37 o 
   1   6  28     1368.02     1383.97     36.22 o 
   2   6  28      217.31      192.30     13.08 o 
   3   6  28      970.81     1041.11     30.08 o 
   4   6  28      775.04      889.29     26.26 o 
   5   6  28      986.82     1112.27     31.28 o 
   1   7  28      163.08      162.27     12.06 o 
   2   7  28       47.71       53.85      7.80 o 
   3   7  28       69.00       74.58      7.76 o 
   4   7  28      761.24      826.68     24.08 o 
   5   7  28      151.64      162.59      9.46 o 
   0   8  28       62.29       55.28      7.92 o 
   1   8  28      105.19      111.90     10.19 o 
   2   8  28        0.03       -4.57      6.40 o 
   3   8  28      235.84      298.19     14.49 o 
   4   8  28       16.50       35.69      5.62 o 
   1   9  28       38.12       31.09      6.53 o 
   2   9  28       46.45       45.76      6.22 o 
   3   9  28       10.38        8.33      4.94 o 
   0  10  28       23.47       35.98      5.41 o 
   1  10  28       70.79       90.40      7.64 o 
   2  10  28        6.73       10.93      3.36 o 
   1   1  29      503.58      519.53     18.73 o 
   2   1  29      150.56      152.95     10.80 o 
   3   1  29      943.77      963.99     29.37 o 
   4   1  29     2480.03     2728.16     62.25 o 
   5   1  29       30.53       30.99      5.97 o 
   6   1  29       31.38       36.81      6.41 o 
   0   2  29     1991.61     1929.78     52.18 o 
   1   2  29       29.00       35.32      6.94 o 
   2   2  29      311.48      321.62     16.95 o 
   3   2  29       13.06        4.33      7.81 o 
   4   2  29      173.95      181.90     13.46 o 
   5   2  29       25.66       31.44      6.54 o 
   6   2  29      268.99      295.76     12.27 o 
   1   3  29     2718.83     2880.88     64.93 o 
   2   3  29      350.82      360.89     17.71 o 
   3   3  29      472.41      473.24     20.52 o 
   4   3  29     1104.39     1198.56     32.28 o 
   5   3  29       31.57       33.40      6.11 o 
   6   3  29       40.36       29.51      4.83 o 
   0   4  29     5368.31     5265.73     95.51 o 
   1   4  29     2825.38     2936.84     65.92 o 
   2   4  29      131.83      183.50     12.96 o 
   3   4  29       53.45       40.83      7.06 o 
   4   4  29        0.22       11.54      3.52 o 
   5   4  29       44.11       48.81      6.20 o 
   6   4  29       17.01        9.99      4.39 o 
   1   5  29      456.25      494.22     20.46 o 
   2   5  29      192.70      199.49     13.43 o 
   3   5  29      380.72      389.39     17.94 o 
   4   5  29      239.04      217.98     13.16 o 
   5   5  29      182.68      216.88     12.11 o 
   0   6  29     1272.89     1191.27     32.99 o 
   1   6  29      268.60      257.87     15.24 o 
   2   6  29       30.10       37.89      6.13 o 
   3   6  29      215.52      222.01     13.47 o 
   4   6  29        1.79        4.09      5.62 o 
   5   6  29      519.90      656.37     18.72 o 
   1   7  29      405.27      436.34     18.91 o 
   2   7  29        1.38        2.57      4.89 o 
   3   7  29      218.02      245.06     13.04 o 
   4   7  29       58.30       74.08      7.08 o 
   0   8  29       73.53       51.35      7.48 o 
   1   8  29      331.95      349.53     16.91 o 
   2   8  29      160.89      178.81     12.29 o 
   3   8  29       51.35       56.18      7.10 o 
   4   8  29       62.53       56.84      6.18 o 
   1   9  29        8.80       -0.79      5.75 o 
   2   9  29       22.84       13.39      5.20 o 
   3   9  29       11.71       14.15      4.19 o 
   0  10  29       95.50       84.28      7.25 o 
   1  10  29       15.51       14.84      4.52 o 
   2  10  29        0.22        2.15      4.10 o 
   0   0  30      277.78      236.93     12.98 o 
   1   0  30      224.18      205.41     12.36 o 
   2   0  30     2263.13     2235.14     56.43 o 
   3   0  30      125.91      148.98     12.20 o 
   4   0  30       94.30       89.19      9.50 o 
   5   0  30      173.24      202.30     11.80 o 
   6   0  30     1018.78     1180.29     30.43 o 
   1   1  30     1209.06     1263.78     33.96 o 
   2   1  30      421.68      388.48     18.61 o 
   3   1  30       19.63       21.41      5.54 o 
   4   1  30       79.93      114.64     10.60 o 
   5   1  30      306.91      352.85     15.89 o 
   6   1  30      164.96      191.08     10.09 o 
   0   2  30      856.29      842.29     24.75 o 
   1   2  30      217.98      207.25     14.36 o 
   2   2  30      514.89      522.14     21.19 o 
   3   2  30       24.64       16.28      6.21 o 
   4   2  30        7.02       11.79      4.24 o 
   5   2  30      562.84      642.02     21.11 o 
   6   2  30      615.50      701.01     18.54 o 
   1   3  30      576.27      574.56     22.38 o 
   2   3  30      825.27      745.71     26.14 o 
   3   3  30      518.39      545.35     21.66 o 
   4   3  30        0.78        2.53      4.82 o 
   5   3  30      144.14      165.16     10.61 o 
   6   3  30       80.98       80.00      6.46 o 
   0   4  30       13.17       16.55      5.81 o 
   1   4  30     1229.70     1362.78     42.46 o 
   2   4  30       64.69       51.07      8.53 o 
   3   4  30       22.74       12.18      5.50 o 
   4   4  30      352.58      372.38     16.54 o 
   5   4  30        5.09        3.54      5.15 o 
   1   5  30       58.07       53.75      7.90 o 
   2   5  30     1521.98     1492.61     44.27 o 
   3   5  30      416.37      442.99     18.68 o 
   4   5  30      332.17      366.10     16.16 o 
   5   5  30       44.64       38.40      6.01 o 
   0   6  30      175.85      150.44     11.61 o 
   1   6  30      139.11      171.25     12.49 o 
   2   6  30      221.58      209.17     13.33 o 
   3   6  30        9.48       11.35      4.89 o 
   4   6  30      267.86      294.43     13.66 o 
   5   6  30       33.34       29.15      5.32 o 
   1   7  30        5.46        7.64      5.83 o 
   2   7  30      154.59      191.73     11.76 o 
   3   7  30        0.29        7.44      4.38 o 
   4   7  30        0.01        2.52      3.68 o 
   0   8  30      118.47       87.88      8.85 o 
   1   8  30       15.40       30.09      5.71 o 
   2   8  30      128.56      141.61      9.97 o 
   3   8  30      166.62      180.97     10.50 o 
   4   8  30      169.14      191.88      9.32 o 
   1   9  30       11.86        4.99      6.09 o 
   2   9  30       45.17       32.34      5.88 o 
   3   9  30        3.03        4.40      3.01 o 
   0  10  30        7.88        2.25      3.56 o 
   1  10  30       14.24       11.10      3.41 o 
   1   1  31       31.52       27.06      7.68 o 
   2   1  31      211.36      190.45     12.65 o 
   3   1  31       64.24       87.60      9.16 o 
   4   1  31     1099.20     1069.20     29.92 o 
   5   1  31        5.44        1.53      5.06 o 
   6   1  31       65.64       72.84      6.04 o 
   0   2  31     6579.85     6020.39    106.26 o 
   1   2  31       47.28       43.46      7.65 o 
   2   2  31        1.30       -1.06      5.71 o 
   3   2  31      197.00      242.64     14.33 o 
   4   2  31        2.44       13.56      5.58 o 
   5   2  31       83.63       91.17      8.31 o 
   1   3  31      342.79      241.51     15.75 o 
   2   3  31     1238.47     1388.60     42.31 o 
   3   3  31      344.88      370.65     16.85 o 
   4   3  31       50.39       45.78      7.70 o 
   5   3  31       90.38       98.87      8.15 o 
   0   4  31      313.47      244.49     14.57 o 
   1   4  31      221.26      316.43     16.76 o 
   2   4  31      416.94      417.07     19.32 o 
   3   4  31      155.06      222.40     13.75 o 
   4   4  31      133.24      163.97     11.43 o 
   5   4  31       89.36      103.66      8.15 o 
   1   5  31       24.47        7.56      6.90 o 
   2   5  31      283.12      317.38     16.78 o 
   3   5  31      282.38      335.24     15.79 o 
   4   5  31      228.54      251.53     13.00 o 
   5   5  31       85.42       64.62      6.60 o 
   0   6  31        1.53       -6.97      6.97 o 
   1   6  31       27.35       21.59      7.25 o 
   2   6  31       21.27       42.93      6.74 o 
   3   6  31      209.73      201.59     12.10 o 
   4   6  31      221.31      216.93     11.39 o 
   1   7  31        5.60        0.61      4.93 o 
   2   7  31       29.10       37.09      5.69 o 
   3   7  31      173.81      175.19     11.01 o 
   4   7  31     1014.83     1142.03     29.57 o 
   0   8  31        6.70        8.67      4.33 o 
   1   8  31       44.02       40.58      7.29 o 
   2   8  31        5.26        6.73      4.46 o 
   3   8  31        4.05        0.00      4.63 o 
   1   9  31       58.25       55.82      7.13 o 
   2   9  31       52.20       39.32      5.67 o 
   0  10  31       20.96       23.86      4.40 o 
   0   0  32       39.59       41.94      7.96 o 
   1   0  32      149.39      203.84     13.16 o 
   2   0  32     2772.61     2734.97     62.49 o 
   3   0  32      243.43      238.39     14.45 o 
   4   0  32      205.43      184.41     12.52 o 
   5   0  32      173.91      190.81     10.77 o 
   1   1  32       32.61       31.88      6.61 o 
   2   1  32       34.95       14.69      6.74 o 
   3   1  32      123.29      123.52     10.26 o 
   4   1  32      103.68      114.56      9.95 o 
   5   1  32       24.25       39.87      5.62 o 
   0   2  32      464.72      473.30     21.82 o 
   1   2  32      598.32      525.75     22.46 o 
   2   2  32      239.27      188.16     14.17 o 
   3   2  32       37.64       38.79      6.41 o 
   4   2  32        1.94        0.00      5.21 o 
   5   2  32       59.59       72.62      6.87 o 
   1   3  32      308.36      278.43     16.43 o 
   2   3  32     1252.55     1213.30     33.48 o 
   3   3  32        3.02        2.87      4.99 o 
   4   3  32       16.20       24.92      5.51 o 
   5   3  32      232.29      253.73     11.97 o 
   0   4  32      126.33      127.90     12.14 o 
   1   4  32     1302.98     1266.64     34.40 o 
   2   4  32      330.57      367.29     17.22 o 
   3   4  32       36.72       42.13      6.95 o 
   4   4  32        0.21        5.42      5.75 o 
   5   4  32       67.46       82.55      7.50 o 
   1   5  32       51.69       36.92      7.47 o 
   2   5  32      266.22      267.26     14.37 o 
   3   5  32      490.80      515.92     19.67 o 
   4   5  32       88.45       99.74      7.95 o 
   5   5  32      131.20      139.07      7.96 o 
   0   6  32      190.47      176.47     12.92 o 
   1   6  32       31.76       34.01      6.81 o 
   2   6  32       15.86       16.28      4.87 o 
   3   6  32      123.26      112.58      9.58 o 
   4   6  32       23.00       19.21      5.00 o 
   1   7  32       60.44       52.49      7.08 o 
   2   7  32       14.25       17.00      4.29 o 
   3   7  32       22.76       43.29      6.03 o 
   4   7  32        5.80        4.77      3.06 o 
   0   8  32      188.47      151.13     11.52 o 
   1   8  32        0.01       -3.59      5.31 o 
   2   8  32       83.37       87.20      7.26 o 
   3   8  32       27.23       29.29      4.94 o 
   1   9  32       18.07       18.05      4.52 o 
   2   9  32       29.88       32.01      5.18 o 
   1   1  33      124.03      134.80     11.16 o 
   2   1  33        0.39        5.08      6.02 o 
   3   1  33      335.79      335.83     15.78 o 
   4   1  33      117.64       90.24      8.50 o 
   5   1  33      127.72      115.97      8.03 o 
   0   2  33      137.12       59.05      8.72 o 
   1   2  33      830.28      896.76     28.76 o 
   2   2  33        1.36        7.37      3.96 o 
   3   2  33       36.82       28.07      6.58 o 
   4   2  33        8.25       20.86      5.33 o 
   5   2  33       75.47      106.53      8.10 o 
   1   3  33     1103.81     1069.92     31.11 o 
   2   3  33       75.36       98.35      9.69 o 
   3   3  33        2.75        1.81      6.00 o 
   4   3  33       50.35       52.37      6.98 o 
   5   3  33       95.86      125.42      7.63 o 
   0   4  33      494.17      334.11     18.58 o 
   1   4  33        3.01       -4.95      7.73 o 
   2   4  33       85.60       84.57      8.96 o 
   3   4  33      137.04      197.75     11.85 o 
   4   4  33       44.13       37.57      5.91 o 
   5   4  33        0.05       -0.48      4.51 o 
   1   5  33      154.60      119.48     10.13 o 
   2   5  33        0.79        8.31      4.44 o 
   3   5  33      295.52      288.00     14.19 o 
   4   5  33        9.59        6.67      4.42 o 
   0   6  33      343.18      337.92     17.49 o 
   1   6  33       25.99       24.40      6.68 o 
   2   6  33       22.17       16.75      6.09 o 
   3   6  33        5.03        4.88      5.71 o 
   4   6  33      224.87      283.69     11.62 o 
   1   7  33       91.92       86.13      8.87 o 
   2   7  33      173.53      203.47     11.18 o 
   3   7  33        0.55        2.91      4.23 o 
   0   8  33        0.36        2.69      4.24 o 
   1   8  33        1.41       11.19      3.70 o 
   2   8  33       17.12       21.28      4.10 o 
   1   9  33       21.51       21.75      4.72 o 
   0   0  34       89.88       74.12      9.83 o 
   1   0  34     1405.52     1283.38     35.40 o 
   2   0  34       50.31       81.48      8.66 o 
   3   0  34       46.19       59.34      7.49 o 
   4   0  34      266.70      371.38     15.30 o 
   5   0  34        0.11        5.51      3.54 o 
   1   1  34      695.13      709.03     24.96 o 
   2   1  34       43.77       52.94      7.44 o 
   3   1  34       64.45       80.53      8.41 o 
   4   1  34       15.90       18.21      4.96 o 
   5   1  34      259.85      300.11     12.00 o 
   0   2  34       86.07       72.41      8.78 o 
   1   2  34        2.39       12.04      4.64 o 
   2   2  34      160.18      173.11     12.52 o 
   3   2  34       78.66       85.16      8.07 o 
   4   2  34       11.08       14.67      4.79 o 
   5   2  34      138.10      143.29      8.20 o 
   1   3  34       54.76       41.85      7.12 o 
   2   3  34       22.88       21.23      6.05 o 
   3   3  34      144.19      138.11     10.94 o 
   4   3  34      112.45      130.94      9.56 o 
   0   4  34      268.53      206.81     13.36 o 
   1   4  34        6.60        0.00      5.67 o 
   2   4  34        3.67        9.51      4.53 o 
   3   4  34      401.95      402.89     16.92 o 
   4   4  34      156.96      174.68     10.03 o 
   1   5  34       78.66       88.12      8.95 o 
   2   5  34      300.44      329.35     15.27 o 
   3   5  34       11.45       13.40      5.20 o 
   4   5  34       39.02       44.11      5.08 o 
   0   6  34       45.43       32.04      6.31 o 
   1   6  34      189.98      157.21     11.42 o 
   2   6  34      128.69      117.08      9.56 o 
   3   6  34       10.51        8.70      4.37 o 
   1   7  34        0.13        0.00      6.19 o 
   2   7  34       67.15       59.50      6.81 o 
   3   7  34      226.42      218.29     10.83 o 
   0   8  34       52.87       71.57      7.29 o 
   1   8  34       63.71       65.03      6.88 o 
   2   8  34       39.65       47.54      5.80 o 
   1   1  35       73.59       71.63      8.52 o 
   2   1  35       12.16       11.80      5.08 o 
   3   1  35      422.64      419.44     17.16 o 
   4   1  35       37.16       40.20      5.57 o 
   0   2  35      336.97      306.77     17.78 o 
   1   2  35     1642.74     1688.67     48.69 o 
   2   2  35        0.12       -1.82      6.19 o 
   3   2  35       18.80       18.52      5.46 o 
   4   2  35       13.59       13.62      4.84 o 
   1   3  35        7.15        0.00      6.46 o 
   2   3  35      119.34      142.07     10.50 o 
   3   3  35       86.36       91.85      8.72 o 
   4   3  35       83.46      104.92      7.89 o 
   0   4  35       45.37       35.08      7.37 o 
   1   4  35      120.14      126.28     10.50 o 
   2   4  35       22.47       18.27      5.16 o 
   3   4  35        2.44        1.44      5.09 o 
   4   4  35       39.43       49.90      5.39 o 
   1   5  35      647.83      549.49     20.96 o 
   2   5  35       27.97       21.29      4.97 o 
   3   5  35      163.05      199.12     11.12 o 
   4   5  35        8.47        4.64      3.43 o 
   0   6  35        3.68        6.60      4.51 o 
   1   6  35       60.09       64.95      7.56 o 
   2   6  35       32.46       57.84      6.80 o 
   3   6  35        5.33       10.49      3.18 o 
   1   7  35       13.97       10.84      4.94 o 
   2   7  35      110.91      102.31      8.46 o 
   0   8  35        1.96       10.59      3.85 o 
   1   8  35        2.33        8.74      3.32 o 
   0   0  36      225.45      190.91     14.71 o 
   1   0  36      262.33      234.44     13.48 o 
   2   0  36        0.12       -0.88      6.04 o 
   3   0  36      329.78      363.39     16.20 o 
   4   0  36      326.37      305.43     13.60 o 
   1   1  36       10.71       11.13      5.02 o 
   2   1  36        6.40       12.83      5.08 o 
   3   1  36       86.33       82.83      8.19 o 
   4   1  36       47.48       63.55      5.91 o 
   0   2  36       15.11       19.77      5.32 o 
   1   2  36        1.11        0.91      5.53 o 
   2   2  36        2.09        0.00      5.12 o 
   3   2  36        0.35        3.48      4.08 o 
   4   2  36        9.86       19.31      4.28 o 
   1   3  36        0.28        2.63      5.03 o 
   2   3  36       69.42       89.75      8.20 o 
   3   3  36        0.36        0.00      4.88 o 
   4   3  36       29.11       32.68      4.22 o 
   0   4  36      198.30      188.57     15.87 o 
   1   4  36        0.96        3.31      4.37 o 
   2   4  36       25.15       26.88      6.19 o 
   3   4  36      124.55      112.97      9.05 o 
   4   4  36      211.31      242.13     10.64 o 
   1   5  36       18.64       12.08      5.51 o 
   2   5  36        0.91        4.57      4.14 o 
   3   5  36        8.03        1.68      5.24 o 
   0   6  36      180.89      141.46     12.99 o 
   1   6  36        5.27        1.99      4.44 o 
   2   6  36      143.42      161.86     10.01 o 
   1   7  36        0.16        2.17      3.92 o 
   2   7  36        6.02       15.16      3.95 o 
   1   1  37        4.55       -1.74      6.26 o 
   2   1  37       11.91        9.15      5.08 o 
   3   1  37       22.16       13.91      4.82 o 
   4   1  37        5.06        3.48      3.38 o 
   0   2  37      755.61      578.74     27.47 o 
   1   2  37      410.51      381.13     18.79 o 
   2   2  37      109.43      109.28      9.37 o 
   3   2  37      171.13      162.64     10.08 o 
   4   2  37        9.95       12.18      3.88 o 
   1   3  37       56.75       31.84      7.47 o 
   2   3  37      201.78      162.25     11.23 o 
   3   3  37       51.19       36.28      6.18 o 
   0   4  37     1017.52      585.60     28.84 o 
   1   4  37       33.99       27.65      6.43 o 
   2   4  37       30.18       30.13      6.03 o 
   3   4  37       42.42       49.06      6.10 o 
   1   5  37       40.95       38.01      6.18 o 
   2   5  37       90.97       75.47      7.44 o 
   3   5  37       58.33       71.75      6.44 o 
   0   6  37       45.66       20.61      6.61 o 
   1   6  37      315.72      245.37     15.49 o 
   2   6  37        3.03        2.67      2.89 o 
   0   0  38        2.59       -4.15      5.81 o 
   1   0  38        0.79        0.81      4.91 o 
   2   0  38        1.14       -4.68      4.68 o 
   3   0  38       35.04       46.12      5.99 o 
   1   1  38      110.58       83.72     10.74 o 
   2   1  38        0.01        7.81      3.91 o 
   3   1  38      107.16      140.88      9.64 o 
   0   2  38        5.57        3.19      4.65 o 
   1   2  38        4.63       -0.77      5.96 o 
   2   2  38       51.13       43.87      6.91 o 
   3   2  38        9.51       14.08      4.50 o 
   1   3  38        1.89        1.47      3.28 o 
   2   3  38       36.87       39.43      6.23 o 
   3   3  38       21.20       25.92      5.15 o 
   0   4  38        5.36       -2.10      5.82 o 
   1   4  38      139.92      104.54      9.60 o 
   2   4  38       54.44       56.20      6.79 o 
   3   4  38      276.49      264.92     12.63 o 
   1   5  38       93.18       63.94      8.72 o 
   2   5  38       46.90       33.53      6.52 o 
   0   6  38       26.75       -4.16      7.91 o 
   1   6  38       38.96       17.40      6.12 o 
   1   1  39       37.13       26.96      6.17 o 
   2   1  39        0.09        1.95      4.37 o 
   3   1  39      202.22      195.05     11.26 o 
   0   2  39      118.12       26.44     12.47 o 
   1   2  39       18.82       -4.87      7.00 o 
   2   2  39      295.47      228.85     15.67 o 
   3   2  39      305.56      321.89     13.71 o 
   1   3  39       30.07       13.07      5.12 o 
   2   3  39        7.88        7.72      3.46 o 
   0   4  39        0.56       -1.24      3.90 o 
   1   4  39       20.01        9.45      5.01 o 
   2   4  39       50.48       45.87      5.73 o 
   1   5  39       46.00       16.88      6.16 o 
   0   0  40       47.60      -10.61     10.61 o 
   1   0  40       51.40       30.64      7.08 o 
   2   0  40        1.69        8.01      3.91 o 
   1   1  40       79.16       27.23      8.71 o 
   2   1  40       17.76       16.51      4.72 o 
   0   2  40       29.59       -0.63      6.76 o 
   1   2  40       10.32        5.70      4.16 o 
   2   2  40      157.32       47.07     10.45 o 
   1   3  40       15.03        7.91      5.01 o 
   2   3  40       50.00       27.90      6.27 o 
   0   4  40       17.52       -3.15      5.76 o 
   1   4  40      131.28       21.63     10.28 o 
   1   1  41       72.95       25.88      7.25 o 
   2   1  41       27.20        6.54      4.28 o 
   0   2  41       15.51       -6.26      6.26 o 
   1   2  41       14.33       -3.11      5.23 o 
   1   3  41       36.37       -8.40      8.40 o 
   0   0  42      119.55      -12.68     12.68 o 
                                                 
